# Supplementary material for: Genome resequencing and custom genotyping elucidates the origin and dissemination history of an emblematic grapevine cultivar, ‘Tempranillo Tinto’
Source: Hortic Res. 2025 Sep 3;12(12):uhaf237. doi: 10.1093/hr/uhaf237 (PMC12679915; doi:10.1093/hr/uhaf237)
Supplement: Web_Material_uhaf237 [file web_material_uhaf237.zip]

Archive with 4 entries (4 files):
- Figure S1_Tello.docx
- Figure S2_Tello.docx
- Figure S3_Tello.docx
- Sup_files_Tello_v2.xlsx
