# Supplementary material for: Genome resequencing and custom genotyping elucidates the origin and dissemination history of an emblematic grapevine cultivar, ‘Tempranillo Tinto’
Source: Hortic Res. 2025 Sep 3;12(12):uhaf237. doi: 10.1093/hr/uhaf237 (PMC12679915; doi:10.1093/hr/uhaf237)
Supplement: Web_Material_uhaf237 [file web_material_uhaf237.zip › Sup_files_Tello_v2.xlsx]

## Sheet: Sup_file_1
Table S1. Geographic origin and main characteristics of the 185 ‘Tempranillo’ grapevines used in this work.
Sample name	Cultivar	Sample type	Clone Name	Sample origin	Estimated age of vineyard of origin	Winemaking region	Source	Aim1	WGR: Mean clean read length (bp)	WGR: Mapped reads	WGR: Mean mapping depth (x)	Clonal Genotype (56 SNVs)	Brix	Harvest date (DOY)
Tempranillo-004	Tempranillo Tinto	Commercial clone - Clonal selection	RZ 1103	Reguengos de Monsaraz (Évora)	Over 80 years	Alentejo (Portugal)	University of Lisbon	WGR+VC, TG	124.5	134359040	34	GT-00	-	-
Tempranillo-002	Tempranillo Tinto	Commercial clone - Clonal selection	Cencibel	Ribatajada (Cuenca)	Over 55 years	La Mancha (Spain)	Universidad de Castilla La Mancha	WGR+VC, TG	124.6	128043263	32.3	GT-00	-	-
Tempranillo-001	Tempranillo Tinto	Old plant	-	Leza (Álava)	1914	La Rioja (Spain)	Old vineyard	WGR+VC, TG	124.2	158107203	39.7	GT-00	-	-
Tempranillo-184	Tempranillo Tinto	Commercial clone - Clonal selection	RZ 1117	Reguengos de Monsaraz (Évora)	Over 80 years	Alentejo (Portugal)	University of Lisbon	GSD, TG	-	-	-	GT-15	-	-
Tempranillo-048	Tempranillo Tinto	Old plant	-	-	-	Cariñena (Spain)	Old vineyard	TG	-	-	-	GT-00	-	-
Tempranillo-141	Tempranillo Tinto	Old plant	-	-	-	Cariñena (Spain)	Old vineyard	TG	-	-	-	GT-11	-	-
Tempranillo-069	Tempranillo Tinto	Commercial clone - Clonal selection	CL 16	Valoria la Buena (Valladolid)	Over 85 years	Cigales (Spain)	Viveros Villanueva Vides SL	TG	-	-	-	GT-00	-	-
Tempranillo-079	Tempranillo Tinto	Commercial clone - Clonal selection	CL 16	Valoria la Buena (Valladolid)	Over 85 years	Cigales (Spain)	Vitis Navarra SAT	TG	-	-	-	GT-00	-	-
Tempranillo-099	Tempranillo Tinto	Commercial clone - Clonal selection	CL 32	Cubillas de Santa Marta (Valladolid)	Over 85 years	Cigales (Spain)	Viveros Villanueva Vides SL	TG	-	-	-	GT-02	-	-
Tempranillo-100	Tempranillo Tinto	Commercial clone - Clonal selection	CL 32	Cubillas de Santa Marta (Valladolid)	Over 85 years	Cigales (Spain)	Agromillora Catalana SAU - Vivai Cooperativi Rauscedo	TG	-	-	-	GT-02	-	-
Tempranillo-006	Tempranillo Tinto	Commercial clone - Clonal selection	RJ 115	Alcanadre (La Rioja)	1925	La Rioja (Spain)	Instituto de Ciencias de la Vid y del Vino	WGR+VC, TG	124.6	134772707	34.2	GT-00	-	-
Tempranillo-005	Tempranillo Tinto	Commercial clone - Clonal selection	T136	Artazu (Navarra)	1935	Navarra (Spain)	Estación de Viticultura y Enología de Navarra	WGR+VC, TG	124.9	127590724	32.3	GT-00	-	-
Tempranillo-003	Tempranillo Tinto	Commercial clone - Clonal selection	CL 261	Atauta (Soria)	Over 85 years	Ribera del Duero (Spain)	Instituto Tecnológico Agrario de Castilla y León	WGR+VC, TG	124.7	135767592	34.4	GT-00	-	-
Tempranillo-007	Tempranillo Tinto	Commercial clone - Clonal selection	T3	Sada (Navarra)	1945	Navarra (Spain)	Estación de Viticultura y Enología de Navarra	WGR+VC, TG	124.4	131062251	33.2	GT-01	-	-
Tempranillo-008	Tempranillo Tinto	Old plant	-	Ábalos (La Rioja)	1925	La Rioja (Spain)	Old vineyard	WGR+VC, TG	124.2	137903834	34.8	GT-02	-	-
Tempranillo-009	Tempranillo Tinto	Commercial clone - Clonal selection	RJ 41	Aguilar del Río Alhama (La Rioja)	1890	La Rioja (Spain)	Instituto de Ciencias de la Vid y del Vino	WGR+VC, TG	124.4	130321946	32.9	GT-02	-	-
Tempranillo-010	Tempranillo Tinto	Old plant	-	Oyón (Álava)	-	La Rioja (Spain)	Old vineyard	WGR+VC, TG	124.5	134606393	34.3	GT-03	-	-
Tempranillo-011	Tempranillo Tinto	Old plant	-	Leza (Álava)	1914	La Rioja (Spain)	Old vineyard	WGR+VC, TG	124.3	134394389	33.9	GT-03	-	-
Tempranillo-012	Tempranillo Tinto	Old plant	-	Leza (Álava)	1914	La Rioja (Spain)	Old vineyard	WGR+VC, TG	123.8	171437964	42.7	GT-04	-	-
Tempranillo-013	Tempranillo Tinto	Old plant	-	San Vicente de la Sonsierra (La Rioja)	1910	La Rioja (Spain)	Old vineyard	WGR+VC, TG	124	171409645	43.1	GT-05	-	-
Tempranillo-014	Tempranillo Tinto	Old plant	-	Oyón (Álava)	-	La Rioja (Spain)	Old vineyard	WGR+VC, TG	124.4	137476180	34.9	GT-07	-	-
Tempranillo-015	Tempranillo Tinto	Commercial clone - Clonal selection	65-11	Canalejas de Peñafiel (Valladolid)	-	Ribera del Duero (Spain)	Vitis Navarra SAT	WGR+VC, TG	124.5	127803605	32.2	GT-07	-	-
Tempranillo-016	Tempranillo Tinto	Commercial clone - Clonal selection	T82	Aras (Navarra)	1940	La Rioja (Spain)	Estación de Viticultura y Enología de Navarra	WGR+VC, TG	124.5	129482538	32.7	GT-08	-	-
Tempranillo-017	Tempranillo Tinto	Commercial clone - Clonal selection	523-SA-04	Ablitas (Navarra)	-	Navarra (Spain)	Universidad Pública de Navarra	WGR+VC, TG	124.6	128823351	32.6	GT-09	-	-
Tempranillo-018	Tempranillo Tinto	Old plant	-	San Vicente de la Sonsierra (La Rioja)	1910	La Rioja (Spain)	Old vineyard	WGR+VC, TG	123.6	173853135	43.2	GT-10	-	-
Tempranillo-019	Tempranillo Tinto	Old plant	-	San Vicente de la Sonsierra (La Rioja)	1910	La Rioja (Spain)	Old vineyard	WGR+VC, TG	123.9	175128697	43.6	GT-10	-	-
Tempranillo-020	Tempranillo Tinto	Old plant	-	Oyón (Álava)	-	La Rioja (Spain)	Old vineyard	WGR+VC, TG	124.3	137327691	34.8	GT-11	-	-
Tempranillo-021	Tempranillo Tinto	Old plant	-	Ábalos (La Rioja)	1925	La Rioja (Spain)	Old vineyard	WGR+VC, TG	124.1	135799852	34.1	GT-12	-	-
Tempranillo-022	Tempranillo Tinto	Old plant	-	Leza (Álava)	1914	La Rioja (Spain)	Old vineyard	WGR+VC, TG	124.5	139914283	35.4	GT-12	-	-
Tempranillo-023	Tempranillo Tinto	Commercial clone - Clonal selection	CL 98	Valbuena de Duero (Valladolid)	Over 85 years	Ribera del Duero (Spain)	Instituto Tecnológico Agrario de Castilla y León	WGR+VC, TG	124.4	127927584	32.1	GT-13	-	-
Tempranillo-039	Tempranillo Tinto	Commercial clone - Clonal selection	Roda 85	Logroño (La Rioja)	Over 70 years	La Rioja (Spain)	Bodegas RODA SA	TG	-	-	-	GT-00	-	-
Tempranillo-040	Tempranillo Gris	Old plant	-	Leza (Álava)	-	La Rioja (Spain)	Old vineyard	TG	-	-	-	GT-00	-	-
Tempranillo-041	Tempranillo Gris	Old plant	-	Mendavia (Navarra)	-	La Rioja (Spain)	Estación de Viticultura y Enología de Navarra	TG	-	-	-	GT-00	-	-
Tempranillo-042	Tempranillo Tinto	Old plant	-	Mendavia (Navarra)	-	La Rioja (Spain)	Estación de Viticultura y Enología de Navarra	TG	-	-	-	GT-00	-	-
Tempranillo-043	Tempranillo Gris	Old plant	-	Barriobusto (Álava)	-	La Rioja (Spain)	Old vineyard	TG	-	-	-	GT-00	-	-
Tempranillo-044	Tempranillo Gris	Old plant	-	Torrecilla sobre Alesanco (La Rioja)	-	La Rioja (Spain)	Old vineyard	TG	-	-	-	GT-00	-	-
Tempranillo-045	Tempranillo Gris	Old plant	-	San Vicente de La Sonsierra (La Rioja)	-	La Rioja (Spain)	Old vineyard	TG	-	-	-	GT-00	-	-
Tempranillo-046	Tempranillo Tinto	Old plant	-	San Vicente de La Sonsierra (La Rioja)	-	La Rioja (Spain)	Old vineyard	TG	-	-	-	GT-00	-	-
Tempranillo-047	Tempranillo Gris	Old plant	-	Cenicero (La Rioja)	-	La Rioja (Spain)	Old vineyard	TG	-	-	-	GT-00	-	-
Tempranillo-049	Tempranillo Tinto	Old plant	-	Anguiano (La Rioja)	-	La Rioja (Spain)	Old vineyard	TG	-	-	-	GT-00	-	-
Tempranillo-053	Tempranillo Royo	Old plant	-	Torrecilla sobre Alesanco (La Rioja)	-	La Rioja (Spain)	Instituto de Ciencias de la Vid y del Vino	TG	-	-	-	GT-00	-	-
Tempranillo-056	Tempranillo Tinto	Commercial clone - Clonal selection	Roda 215	Haro (La Rioja)	Over 70 years	La Rioja (Spain)	Bodegas RODA SA	TG	-	-	-	GT-00	-	-
Tempranillo-059	Tempranillo Tinto	Commercial clone - Clonal selection	TT 767	Quel (La Rioja)	-	La Rioja (Spain)	Gobierno de La Rioja	TG	-	-	-	GT-00	23.7	246.67
Tempranillo-060	Tempranillo Tinto	Commercial clone - Clonal selection	TT 571	Villalba de Rioja (La Rioja)	-	La Rioja (Spain)	Gobierno de La Rioja	TG	-	-	-	GT-00	22.8	260.67
Tempranillo-061	Tempranillo Tinto	Commercial clone - Clonal selection	TT 1371	Lapuebla de Labarca (Álava)	-	La Rioja (Spain)	Gobierno de La Rioja	TG	-	-	-	GT-00	23.1	249.33
Tempranillo-062	Tempranillo Tinto	Commercial clone - Clonal selection	RJ 43	Haro (La Rioja)	1900	La Rioja (Spain)	Viveros Provedo SA	TG	-	-	-	GT-00	-	-
Tempranillo-063	Tempranillo Tinto	Commercial clone - Clonal selection	RJ 51	Haro (La Rioja)	1890	La Rioja (Spain)	Viveros Provedo SA	TG	-	-	-	GT-00	-	-
Tempranillo-064	Tempranillo Tinto	Commercial clone - Clonal selection	RJ 78	Haro (La Rioja)	-	La Rioja (Spain)	Viveros Provedo SA	TG	-	-	-	GT-00	-	-
Tempranillo-066	Tempranillo Tinto	Commercial clone - Clonal selection	RJ 26	Haro (La Rioja)	1900	La Rioja (Spain)	Viveros Villanueva Vides SL	TG	-	-	-	GT-00	-	-
Tempranillo-067	Tempranillo Tinto	Commercial clone - Clonal selection	RJ 43	Haro (La Rioja)	1900	La Rioja (Spain)	Viveros Villanueva Vides SL	TG	-	-	-	GT-00	-	-
Tempranillo-068	Tempranillo Tinto	Commercial clone - Clonal selection	RJ 78	Haro (La Rioja)	-	La Rioja (Spain)	Viveros Villanueva Vides SL	TG	-	-	-	GT-00	-	-
Tempranillo-070	Tempranillo Tinto	Commercial clone - Clonal selection	VCR 379	-	-	La Rioja (Spain)	Agromillora Catalana SAU - Vivai Cooperativi Rauscedo	TG	-	-	-	GT-00	-	-
Tempranillo-071	Tempranillo Tinto	Commercial clone - Clonal selection	RJ 78	Haro (La Rioja)	-	La Rioja (Spain)	Agromillora Catalana SAU - Vivai Cooperativi Rauscedo	TG	-	-	-	GT-00	-	-
Tempranillo-072	Tempranillo Tinto	Commercial clone - Clonal selection	RJ 43	Haro (La Rioja)	1900	La Rioja (Spain)	Agromillora Catalana SAU - Vivai Cooperativi Rauscedo	TG	-	-	-	GT-00	-	-
Tempranillo-073	Tempranillo Tinto	Commercial clone - Clonal selection	ENTAV 770	-	-	La Rioja (Spain)	Agromillora Catalana SAU - Vivai Cooperativi Rauscedo	TG	-	-	-	GT-00	-	-
Tempranillo-074	Tempranillo Tinto	Commercial clone - Clonal selection	ENTAV 776	-	-	La Rioja (Spain)	Agromillora Catalana SAU - Vivai Cooperativi Rauscedo	TG	-	-	-	GT-00	-	-
Tempranillo-075	Tempranillo Tinto	Commercial clone - Clonal selection	VCR 478	Haro (La Rioja)	-	La Rioja (Spain)	Agromillora Catalana SAU - Vivai Cooperativi Rauscedo	TG	-	-	-	GT-00	-	-
Tempranillo-076	Tempranillo Tinto	Commercial clone - Clonal selection	RJ 51	Haro (La Rioja)	1890	La Rioja (Spain)	Agromillora Catalana SAU - Vivai Cooperativi Rauscedo	TG	-	-	-	GT-00	-	-
Tempranillo-080	Tempranillo Tinto	Commercial clone - Clonal selection	VN 30	Briones (La Rioja)	Over 95 years	La Rioja (Spain)	Vitis Navarra SAT	TG	-	-	-	GT-00	-	-
Tempranillo-081	Tempranillo Tinto	Commercial clone - Clonal selection	VN 42	Briones (La Rioja)	Over 95 years	La Rioja (Spain)	Vitis Navarra SAT	TG	-	-	-	GT-00	-	-
Tempranillo-082	Tempranillo Tinto	Commercial clone - Clonal selection	VN 41	Briones (La Rioja)	Over 95 years	La Rioja (Spain)	Vitis Navarra SAT	TG	-	-	-	GT-00	-	-
Tempranillo-083	Tempranillo Tinto	Commercial clone - Clonal selection	TT 318	San Vicente de La Sonsierra (La Rioja)	1890	La Rioja (Spain)	Gobierno de La Rioja	TG	-	-	-	GT-00	23.1	256.67
Tempranillo-084	Tempranillo Tinto	Commercial clone - Clonal selection	TT 600	Cellórigo (La Rioja)	-	La Rioja (Spain)	Gobierno de La Rioja	TG	-	-	-	GT-00	23.1	260.67
Tempranillo-085	Tempranillo Tinto	Commercial clone - Clonal selection	TT 779	Autol (La Rioja)	-	La Rioja (Spain)	Gobierno de La Rioja	TG	-	-	-	GT-00	23.3	256.67
Tempranillo-086	Tempranillo Tinto	Commercial clone - Clonal selection	TT 843	Oyón (Álava)	-	La Rioja (Spain)	Gobierno de La Rioja	TG	-	-	-	GT-00	23.2	257.33
Tempranillo-087	Tempranillo Tinto	Commercial clone - Clonal selection	TT 858	Cervera del Río Alhama (La Rioja)	-	La Rioja (Spain)	Gobierno de La Rioja	TG	-	-	-	GT-00	20.9	271.67
Tempranillo-088	Tempranillo Tinto	Commercial clone - Clonal selection	TT 1011	Huércanos (La Rioja)	1890	La Rioja (Spain)	Gobierno de La Rioja	TG	-	-	-	GT-00	23.8	250.33
Tempranillo-089	Tempranillo Tinto	Commercial clone - Clonal selection	ENTAV 776	-	-	La Rioja (Spain)	Viveros Mercier Argentina	TG	-	-	-	GT-00	-	-
Tempranillo-090	Tempranillo Tinto	Commercial clone - Clonal selection	Roda 113	Logroño (La Rioja)	Over 70 years	La Rioja (Spain)	Bodegas RODA SA	TG	-	-	-	GT-02	-	-
Tempranillo-096	Tempranillo Tinto	Commercial clone - Clonal selection	Roda 138	Ollauri (La Rioja)	Over 70 years	La Rioja (Spain)	Bodegas RODA SA	TG	-	-	-	GT-02	-	-
Tempranillo-097	Tempranillo Tinto	Commercial clone - Clonal selection	Roda 243	Briñas (La Rioja)	Over 70 years	La Rioja (Spain)	Bodegas RODA SA	TG	-	-	-	GT-02	-	-
Tempranillo-098	Tempranillo Tinto	Commercial clone - Clonal selection	VP 28	Logroño (La Rioja)	Over 105 years	La Rioja (Spain)	Viveros Provedo SA	TG	-	-	-	GT-02	-	-
Tempranillo-101	Tempranillo Tinto	Commercial clone - Clonal selection	VN 32	Briones (La Rioja)	Over 95 years	La Rioja (Spain)	Vitis Navarra SAT	TG	-	-	-	GT-02	-	-
Tempranillo-102	Tempranillo Tinto	Commercial clone - Clonal selection	VN 69	Briones (La Rioja)	Over 95 years	La Rioja (Spain)	Vitis Navarra SAT	TG	-	-	-	GT-02	-	-
Tempranillo-103	Tempranillo Tinto	Commercial clone - Clonal selection	VN 33	Briones (La Rioja)	Over 95 years	La Rioja (Spain)	Vitis Navarra SAT	TG	-	-	-	GT-02	-	-
Tempranillo-104	Tempranillo Tinto	Commercial clone - Clonal selection	Roda 255	Briñas (La Rioja)	Over 70 years	La Rioja (Spain)	Bodegas RODA SA	TG	-	-	-	GT-02	-	-
Tempranillo-105	Tempranillo Tinto	Commercial clone - Clonal selection	Roda 17	Haro (La Rioja)	Over 70 years	La Rioja (Spain)	Bodegas RODA SA	TG	-	-	-	GT-02	-	-
Tempranillo-106	Tempranillo Tinto	Commercial clone - Clonal selection	Roda 137	Ollauri (La Rioja)	Over 70 years	La Rioja (Spain)	Bodegas RODA SA	TG	-	-	-	GT-02	-	-
Tempranillo-107	Tempranillo Tinto	Commercial clone - Clonal selection	TT 349	San Vicente de La Sonsierra (La Rioja)	1920	La Rioja (Spain)	Gobierno de La Rioja	TG	-	-	-	GT-02	22.9	251.33
Tempranillo-108	Tempranillo Tinto	Commercial clone - Clonal selection	TT 814	Viana (Navarra)	-	La Rioja (Spain)	Gobierno de La Rioja	TG	-	-	-	GT-02	22.2	269.67
Tempranillo-109	Tempranillo Tinto	Commercial clone - Clonal selection	RJ 79	Haro (La Rioja)	-	La Rioja (Spain)	Viveros Villanueva Vides SL	TG	-	-	-	GT-03	-	-
Tempranillo-110	Tempranillo Tinto	Commercial clone - Clonal selection	RJ 75	Haro (La Rioja)	-	La Rioja (Spain)	Agromillora Catalana SAU - Vivai Cooperativi Rauscedo	TG	-	-	-	GT-03	-	-
Tempranillo-111	Tempranillo Tinto	Commercial clone - Clonal selection	VN 40	Briones (La Rioja)	Over 95 years	La Rioja (Spain)	Vitis Navarra SAT	TG	-	-	-	GT-03	-	-
Tempranillo-112	Tempranillo Tinto	Commercial clone - Clonal selection	VN 31	Briones (La Rioja)	Over 95 years	La Rioja (Spain)	Vitis Navarra SAT	TG	-	-	-	GT-03	-	-
Tempranillo-113	Tempranillo Tinto	Commercial clone - Clonal selection	Roda 52	Logroño (La Rioja)	Over 70 years	La Rioja (Spain)	Bodegas RODA SA	TG	-	-	-	GT-03	-	-
Tempranillo-114	Tempranillo Tinto	Commercial clone - Clonal selection	Roda 108	Logroño (La Rioja)	Over 70 years	La Rioja (Spain)	Bodegas RODA SA	TG	-	-	-	GT-03	-	-
Tempranillo-115	Tempranillo Tinto	Commercial clone - Clonal selection	TT 217	Logroño (La Rioja)	1925	La Rioja (Spain)	Gobierno de La Rioja	TG	-	-	-	GT-03	23.6	251.33
Tempranillo-116	Tempranillo Tinto	Commercial clone - Clonal selection	TT 825	Logroño (La Rioja)	-	La Rioja (Spain)	Gobierno de La Rioja	TG	-	-	-	GT-03	23.2	255.67
Tempranillo-117	Tempranillo Tinto	Commercial clone - Clonal selection	TT 1078	Barriobusto (Álava)	-	La Rioja (Spain)	Gobierno de La Rioja	TG	-	-	-	GT-03	23.2	256
Tempranillo-118	Tempranillo Tinto	Commercial clone - Clonal selection	TT 86	Briones (La Rioja)	1925	La Rioja (Spain)	Gobierno de La Rioja	TG	-	-	-	GT-04	23.1	256.67
Tempranillo-119	Tempranillo Tinto	Commercial clone - Clonal selection	TT 562	Aguilar del Río Alhama (La Rioja)	-	La Rioja (Spain)	Gobierno de La Rioja	TG	-	-	-	GT-04	23.4	258
Tempranillo-120	Tempranillo Tinto	Commercial clone - Clonal selection	TT 1058	Leiva (La Rioja)	-	La Rioja (Spain)	Gobierno de La Rioja	TG	-	-	-	GT-20	23.5	250.67
Tempranillo-131	Tempranillo Tinto	Commercial clone - Clonal selection	TT 518	Sotés (La Rioja)	-	La Rioja (Spain)	Gobierno de La Rioja	TG	-	-	-	GT-07	23.8	255
Tempranillo-132	Tempranillo Tinto	Commercial clone - Clonal selection	TT 797	Logroño (La Rioja)	-	La Rioja (Spain)	Gobierno de La Rioja	TG	-	-	-	GT-09	23.4	247
Tempranillo-133	Tempranillo Tinto	Commercial clone - Clonal selection	Roda 44	Logroño (La Rioja)	Over 70 years	La Rioja (Spain)	Bodegas RODA SA	TG	-	-	-	GT-10	-	-
Tempranillo-135	Tempranillo Tinto	Old plant	-	Zorraquin (La Rioja)	-	La Rioja (Spain)	Old vineyard	TG	-	-	-	GT-10	-	-
Tempranillo-136	Tempranillo Tinto	Commercial clone - Clonal selection	TT 56	Haro (La Rioja)	1920	La Rioja (Spain)	Gobierno de La Rioja	TG	-	-	-	GT-10	22.2	269.67
Tempranillo-137	Tempranillo Tinto	Commercial clone - Clonal selection	TT 232	Torremontalbo (La Rioja)	1940	La Rioja (Spain)	Gobierno de La Rioja	TG	-	-	-	GT-10	23	262.67
Tempranillo-138	Tempranillo Tinto	Old plant	-	Santo Domingo de la Calzada (La Rioja)	-	La Rioja (Spain)	Old vineyard	TG	-	-	-	GT-10	-	-
Tempranillo-139	Tempranillo Tinto	Commercial clone - Clonal selection	TT 555	Oyón (Álava)	-	La Rioja (Spain)	Gobierno de La Rioja	TG	-	-	-	GT-10	23.2	247.33
Tempranillo-140	Tempranillo Tinto	Commercial clone - Clonal selection	Roda 156	Ollauri (La Rioja)	Over 70 years	La Rioja (Spain)	Bodegas RODA SA	TG	-	-	-	GT-11	-	-
Tempranillo-144	Tempranillo Tinto	Commercial clone - Clonal selection	Roda 66	Logroño (La Rioja)	Over 70 years	La Rioja (Spain)	Bodegas RODA SA	TG	-	-	-	GT-12	-	-
Tempranillo-145	Tempranillo Tinto	Old plant	-	Ezcaray (La Rioja)	-	La Rioja (Spain)	Old vineyard	TG	-	-	-	GT-12	-	-
Tempranillo-146	Tempranillo Tinto	Commercial clone - Clonal selection	TT 336	Laguardia (Álava)	1895	La Rioja (Spain)	Gobierno de La Rioja	TG	-	-	-	GT-12	23.4	249.33
Tempranillo-147	Tempranillo Tinto	Commercial clone - Clonal selection	VP 8	Navarrete (La Rioja)	Over 105 years	La Rioja (Spain)	Viveros Provedo SA	TG	-	-	-	GT-12	-	-
Tempranillo-150	Tempranillo Tinto	Commercial clone - Clonal selection	VN 10	Laguardia (Rioja Alavesa)	Over 95 years	La Rioja (Spain)	Vitis Navarra SAT	TG	-	-	-	GT-12	-	-
Tempranillo-151	Tempranillo Tinto	Commercial clone - Clonal selection	Roda 326	Haro (La Rioja)	Over 70 years	La Rioja (Spain)	Bodegas RODA SA	TG	-	-	-	GT-12	-	-
Tempranillo-152	Tempranillo Tinto	Commercial clone - Clonal selection	TT 108	Briones (La Rioja)	1915	La Rioja (Spain)	Gobierno de La Rioja	TG	-	-	-	GT-12	23.4	252
Tempranillo-153	Tempranillo Tinto	Commercial clone - Clonal selection	TT 501	Navarrete (La Rioja)	-	La Rioja (Spain)	Gobierno de La Rioja	TG	-	-	-	GT-12	23.4	248
Tempranillo-154	Tempranillo Tinto	Old plant	Roda 133	Ollauri (La Rioja)	1945	La Rioja (Spain)	Bodegas RODA SA	TG	-	-	-	GT-22	-	-
Tempranillo-155	Tempranillo Tinto	Commercial clone - Clonal selection	Roda 154	Ollauri (La Rioja)	1945	La Rioja (Spain)	Bodegas RODA SA	TG	-	-	-	GT-22	-	-
Tempranillo-156	Tempranillo Tinto	Commercial clone - Clonal selection	Roda 284	Briñas (La Rioja)	Over 70 years	La Rioja (Spain)	Bodegas RODA SA	TG	-	-	-	GT-22	-	-
Tempranillo-171	Tempranillo Tinto	Commercial clone - Clonal selection	RJ 51	Haro (La Rioja)	1890	La Rioja (Spain)	Instituto de Ciencias de la Vid y del Vino	GSD, TG	-	-	-	GT-00	-	-
Tempranillo-172	Tempranillo Tinto	Commercial clone - Clonal selection	RJ 43	Haro (La Rioja)	1900	La Rioja (Spain)	Vitis Navarra SAT	GSD, TG	-	-	-	GT-00	23.8	248.67
Tempranillo-173	Tempranillo Tinto	Commercial clone - Clonal selection	TT 1084	Barriobusto (Álava)	-	La Rioja (Spain)	Instituto de Ciencias de la Vid y del Vino	GSD, TG	-	-	-	GT-00	21.2	268
Tempranillo-174	Tempranillo Blanco	Commercial clone - Clonal selection	TB01	Murillo de Río Leza (La Rioja)	1963	La Rioja (Spain)	Instituto de Ciencias de la Vid y del Vino	GSD, TG	-	-	-	GT-00	-	-
Tempranillo-175	Tempranillo Tinto	Commercial clone - Clonal selection	VP 11	ElVillar de Alava (Álava)	Over 105 years	La Rioja (Spain)	Viveros Provedo SA	GSD, TG	-	-	-	GT-00	-	-
Tempranillo-176	Tempranillo Tinto	Commercial clone - Clonal selection	TT 807	Clavijo (La Rioja)	-	La Rioja (Spain)	Instituto de Ciencias de la Vid y del Vino	GSD, TG	-	-	-	GT-02	22.1	268.33
Tempranillo-177	Tempranillo Tinto	Commercial clone - Clonal selection	VN 11	Laguardia (Álava)	Over 95 years	La Rioja (Spain)	Vitis Navarra SAT	GSD, TG	-	-	-	GT-03	23.4	263.33
Tempranillo-178	Tempranillo Tinto	Commercial clone - Clonal selection	TT 1048	Laguardia (Álava)	-	La Rioja (Spain)	Instituto de Ciencias de la Vid y del Vino	GSD, TG	-	-	-	GT-06	24.2	247.67
Tempranillo-179	Tempranillo Tinto	Commercial clone - Clonal selection	VN 21	-	Over 95 years	La Rioja (Spain)	Vitis Navarra SAT	GSD, TG	-	-	-	GT-07	-	-
Tempranillo-180	Tempranillo Tinto	Commercial clone - Clonal selection	-	Haro (La Rioja)	-	La Rioja (Spain)	Instituto de Ciencias de la Vid y del Vino	GSD, TG	-	-	-	GT-08	-	-
Tempranillo-181	Tempranillo Tinto	Commercial clone - Clonal selection	TT 1052	Lapuebla de Labarca (Álava)	-	La Rioja (Spain)	Instituto de Ciencias de la Vid y del Vino	GSD, TG	-	-	-	GT-10	23.1	256.33
Tempranillo-182	Tempranillo Tinto	Commercial clone - Clonal selection	TT 1041	Laguardia (Álava)	-	La Rioja (Spain)	Instituto de Ciencias de la Vid y del Vino	GSD, TG	-	-	-	GT-12	23.2	246.33
Tempranillo-183	Tempranillo Tinto	Commercial clone - Clonal selection	VP 25	Torremontalbo (La Rioja)	Over 115 years	La Rioja (Spain)	Viveros Provedo SA	GSD, TG	-	-	-	GT-12	-	-
Tempranillo-024	Tempranillo Tinto	Commercial clone - Clonal selection	1-15	Caleruega (Burgos)	-	Ribera del Duero (Spain)	Vitis Navarra SAT	WGR+VC, TG	124.6	134043973	34	GT-13	-	-
Tempranillo-025	Tempranillo Tinto	Commercial clone - Clonal selection	32-4	Villaverde de Montejo (Segovia)	-	Ribera del Duero (Spain)	Vitis Navarra SAT	WGR+VC, TG	124.5	127482231	31.9	GT-13	-	-
Tempranillo-026	Tempranillo Tinto	Commercial clone - Clonal selection	50-1	Valcavado de Roa (Burgos)	-	Ribera del Duero (Spain)	Vitis Navarra SAT	WGR+VC, TG	124.4	128238620	32.1	GT-13	-	-
Tempranillo-077	Tempranillo Tinto	Commercial clone - Clonal selection	CUP 100	Olérdola (Barcelona)	Over 70 years	Penedés (Spain)	Enric Regull SL	TG	-	-	-	GT-00	-	-
Tempranillo-078	Tempranillo Tinto	Commercial clone - Clonal selection	CUP 101	Olérdola (Barcelona)	Over 70 years	Penedés (Spain)	Enric Regull SL	TG	-	-	-	GT-00	-	-
Tempranillo-027	Tempranillo Tinto	Commercial clone - Clonal selection	RZ 1512	-	Over 80 years	Alentejo (Portugal)	University of Lisbon	WGR+VC, TG	124.4	130739636	33	GT-14	-	-
Tempranillo-028	Tempranillo Tinto	Commercial clone - Clonal selection	RZ 1218	Reguengos de Monsaraz (Évora)	Over 80 years	Alentejo (Portugal)	University of Lisbon	WGR+VC, TG	124.4	126866175	32.2	GT-15	-	-
Tempranillo-029	Tempranillo Tinto	Commercial clone - Clonal selection	CL 271	Valdefinjas (Zamora)	Over 85 years	Toro (Spain)	Instituto Tecnológico Agrario de Castilla y León	WGR+VC, TG	124.6	134414391	34.1	GT-16	-	-
Tempranillo-030	Tempranillo Tinto	Commercial clone - Clonal selection	CL 280	Argujillo (Zamora)	Over 85 years	Toro (Spain)	Instituto Tecnológico Agrario de Castilla y León	WGR+VC, TG	124.7	135902850	34.4	GT-16	-	-
Tempranillo-031	Tempranillo Tinto	Commercial clone - Clonal selection	CL 326	Morales de Toro (Zamora)	Over 85 years	Toro (Spain)	Instituto Tecnológico Agrario de Castilla y León	WGR+VC, TG	124.5	132663322	33.5	GT-16	-	-
Tempranillo-032	Tempranillo Tinto	Commercial clone - Clonal selection	RZ 0616	São João da Pesqueira (Viseu)	Over 80 years	Douro (Portugal)	University of Lisbon	WGR+VC, TG	124.2	127977532	32.4	GT-17	-	-
Tempranillo-065	Tempranillo Tinto	Commercial clone - Clonal selection	CL 261	Atauta (Soria)	Over 85 years	Ribera del Duero (Spain)	Viveros Provedo SA	TG	-	-	-	GT-00	-	-
Tempranillo-123	Tempranillo Tinto	Commercial clone - Clonal selection	VN 01	Peñafiel (Valladolid)	Over 95 years	Ribera del Duero (Spain)	Vitis Navarra SAT	TG	-	-	-	GT-21	-	-
Tempranillo-125	Tempranillo Tinto	Commercial clone - Clonal selection	VN 106	Sardón de Duero (Valladolid)	Over 95 years	Ribera del Duero (Spain)	Vitis Navarra SAT	TG	-	-	-	GT-07	-	-
Tempranillo-126	Tempranillo Tinto	Commercial clone - Clonal selection	VN 104	Sardón de Duero (Valladolid)	Over 95 years	Ribera del Duero (Spain)	Vitis Navarra SAT	TG	-	-	-	GT-07	-	-
Tempranillo-127	Tempranillo Tinto	Commercial clone - Clonal selection	VN 104	Sardón de Duero (Valladolid)	Over 95 years	Ribera del Duero (Spain)	Vitis Navarra SAT	TG	-	-	-	GT-07	-	-
Tempranillo-128	Tempranillo Tinto	Commercial clone - Clonal selection	VN 103	Sardón de Duero (Valladolid)	Over 95 years	Ribera del Duero (Spain)	Vitis Navarra SAT	TG	-	-	-	GT-07	-	-
Tempranillo-129	Tempranillo Tinto	Commercial clone - Clonal selection	VN 102	Sardón de Duero (Valladolid)	Over 95 years	Ribera del Duero (Spain)	Vitis Navarra SAT	TG	-	-	-	GT-07	-	-
Tempranillo-130	Tempranillo Tinto	Commercial clone - Clonal selection	VN 101	Sardón de Duero (Valladolid)	Over 95 years	Ribera del Duero (Spain)	Vitis Navarra SAT	TG	-	-	-	GT-07	-	-
Tempranillo-143	Tempranillo Tinto	Commercial clone - Clonal selection	VCR 472	Valbuena de Duero (Valladolid)	-	Ribera del Duero (Spain)	Agromillora Catalana SAU - Vivai Cooperativi Rauscedo	TG	-	-	-	GT-11	-	-
Tempranillo-148	Tempranillo Tinto	Commercial clone - Clonal selection	CL 179	Pedrosa de Duero (Burgos)	Over 85 years	Ribera del Duero (Spain)	Viveros Villanueva Vides SL	TG	-	-	-	GT-12	-	-
Tempranillo-149	Tempranillo Tinto	Commercial clone - Clonal selection	VN 100	La Horra (Burgos)	Over 95 years	Ribera del Duero (Spain)	Vitis Navarra SAT	TG	-	-	-	GT-12	-	-
Tempranillo-157	Tempranillo Tinto	Old plant	-	La Aguilera (Burgos)	-	Ribera del Duero (Spain)	Bodegas Luis Cañas SA	TG	-	-	-	GT-13	-	-
Tempranillo-158	Tempranillo Tinto	Old plant	-	La Aguilera (Burgos)	-	Ribera del Duero (Spain)	Bodegas Luis Cañas SA	TG	-	-	-	GT-13	-	-
Tempranillo-160	Tempranillo Tinto	Commercial clone - Clonal selection	CL 98	Valbuena de Duero (Valladolid)	Over 85 years	Ribera del Duero (Spain)	Vitis Navarra SAT	TG	-	-	-	GT-13	-	-
Tempranillo-054	Tempranillo Tinto	Old plant	-	El Pla de Santa María (Tarragona)	Over 70 years	Tarragona (Spain)	Old vineyard	TG	-	-	-	GT-00	-	-
Tempranillo-055	Tempranillo Tinto	Old plant	-	Cabra del Camp (Tarragona)	Over 70 years	Tarragona (Spain)	Old vineyard	TG	-	-	-	GT-00	-	-
Tempranillo-033	Tempranillo Tinto	Commercial clone - Clonal selection	RZ 0168	Pocinho (Guarda)	Over 80 years	Douro (Portugal)	University of Lisbon	WGR+VC, TG	124.6	128889641	32.6	GT-18	-	-
Tempranillo-034	Tempranillo Tinto	Commercial clone - Clonal selection	RZ 0452	Pinhão (Vila Real)	Over 80 years	Douro (Portugal)	University of Lisbon	WGR+VC, TG	124.6	129321470	32.7	GT-19	-	-
Tempranillo-035	Tempranillo Tinto	Commercial clone - Clonal selection	RZ 6204	-	Over 80 years	Douro (Portugal)	University of Lisbon	WGR+VC, TG	124.6	132558763	33.7	GT-19	-	-
Tempranillo-159	Tempranillo Tinto	Commercial clone - Clonal selection	VCR 224	-	-	Toro (Spain)	Agromillora Catalana SAU - Vivai Cooperativi Rauscedo	TG	-	-	-	GT-13	-	-
Tempranillo-161	Tempranillo Tinto	Commercial clone - Clonal selection	CL 306	El Pego (Zamora)	Over 85 years	Toro (Spain)	Viveros Provedo SA	TG	-	-	-	GT-16	23.5	248.67
Tempranillo-162	Tempranillo Tinto	Commercial clone - Clonal selection	CL 380	Argujilo (Zamora)	Over 85 years	Toro (Spain)	Viveros Villanueva Vides SL	TG	-	-	-	GT-16	-	-
Tempranillo-163	Tempranillo Tinto	Commercial clone - Clonal selection	CL 292	Villabuena del Puente (Zamora)	Over 85 years	Toro (Spain)	Viveros Villanueva Vides SL	TG	-	-	-	GT-16	-	-
Tempranillo-164	Tempranillo Tinto	Commercial clone - Clonal selection	CL 306	El Pego (Zamora)	Over 85 years	Toro (Spain)	Viveros Villanueva Vides SL	TG	-	-	-	GT-16	-	-
Tempranillo-165	Tempranillo Tinto	Commercial clone - Clonal selection	CL 311	El Pego (Zamora)	Over 85 years	Toro (Spain)	Viveros Villanueva Vides SL	TG	-	-	-	GT-16	-	-
Tempranillo-166	Tempranillo Tinto	Commercial clone - Clonal selection	CL 292	Villabuena del Puente (Zamora)	Over 85 years	Toro (Spain)	Agromillora Catalana SAU - Vivai Cooperativi Rauscedo	TG	-	-	-	GT-16	-	-
Tempranillo-167	Tempranillo Tinto	Commercial clone - Clonal selection	CL 280	Argujilo (Zamora)	Over 85 years	Toro (Spain)	Agromillora Catalana SAU - Vivai Cooperativi Rauscedo	TG	-	-	-	GT-16	-	-
Tempranillo-168	Tempranillo Tinto	Commercial clone - Clonal selection	CL 326	Morales de Toro (Zamora)	Over 85 years	Toro (Spain)	Agromillora Catalana SAU - Vivai Cooperativi Rauscedo	TG	-	-	-	GT-16	-	-
Tempranillo-169	Tempranillo Tinto	Commercial clone - Clonal selection	CL 311	El Pego (Zamora)	Over 85 years	Toro (Spain)	Agromillora Catalana SAU - Vivai Cooperativi Rauscedo	TG	-	-	-	GT-16	-	-
Tempranillo-170	Tempranillo Tinto	Commercial clone - Clonal selection	CL 280	Argujilo (Zamora)	Over 85 years	Toro (Spain)	Vitis Navarra SAT	TG	-	-	-	GT-16	-	-
Tempranillo-185	Tempranillo Tinto	Commercial clone - Clonal selection	CL 306	El Pego (Zamora)	Over 85 years	Toro (Spain)	Vitis Navarra SAT	GSD, TG	-	-	-	GT-16	-	-
Tempranillo-036	Tempranillo Gris	Old plant	-	-	-	uncertain	Instituto Tecnológico Agrario de Castilla y León	TG	-	-	-	GT-00	-	-
Tempranillo-037	Tempranillo Gris	Old plant	-	-	-	uncertain	Instituto Tecnológico Agrario de Castilla y León	TG	-	-	-	GT-00	-	-
Tempranillo-038	Tempranillo Tinto	Old plant	-	-	-	uncertain	Institut Català de la Vinya i el Vi - Instituto de Investigación y Tecnología Agroalimentarias	TG	-	-	-	GT-00	-	-
Tempranillo-050	Tempranillo Tinto	Old plant	-	-	-	uncertain	Vitis Navarra SAT	TG	-	-	-	GT-00	-	-
Tempranillo-051	Tempranillo Tinto	Grapevine Collection	-	-	-	uncertain	Universidad de Trás-os-Montes e Alto Douro	TG	-	-	-	GT-00	-	-
Tempranillo-052	Tempranillo Tinto	Old plant	-	-	-	uncertain	Estación Experimental de Aula Dei	TG	-	-	-	GT-00	-	-
Tempranillo-057	Tempranillo Tinto	Old plant	-	-	-	uncertain	Bodegas Luis Cañas SA	TG	-	-	-	GT-00	-	-
Tempranillo-058	Tempranillo Tinto	Grapevine Collection	-	-	-	uncertain	INIA Peru	TG	-	-	-	GT-00	-	-
Tempranillo-091	Tempranillo Peludo	Old plant	-	-	-	uncertain	Bodegas Luis Cañas SA	TG	-	-	-	GT-02	-	-
Tempranillo-092	Tempranillo Tinto	Old plant	-	-	-	uncertain	Instituto de Ciencias de la Vid y del Vino	TG	-	-	-	GT-02	-	-
Tempranillo-093	Tempranillo Peludo	Old plant	-	-	-	uncertain	Instituto de Ciencias de la Vid y del Vino	TG	-	-	-	GT-02	-	-
Tempranillo-094	Tempranillo Peludo	Old plant	-	-	-	uncertain	Instituto de Ciencias de la Vid y del Vino	TG	-	-	-	GT-02	-	-
Tempranillo-121	Tempranillo Tinto	Grapevine Collection	-	-	-	uncertain	Vivanco Enoturismo y Experiencias SL	TG	-	-	-	GT-21	-	-
Tempranillo-134	Tempranillo Gris	Commercial clone - Clonal selection	-	-	-	uncertain	Vitis Navarra SAT	TG	-	-	-	GT-10	-	-
Tempranillo-142	Tempranillo Tinto	Old plant	-	-	-	uncertain	Bodegas Luis Cañas SA	TG	-	-	-	GT-11	-	-
Tempranillo-095	Tempranillo Tinto	Old plant	-	-	-	Valencia (Spain)	Centro de Edafología y Biología Aplicada del Segura	TG	-	-	-	GT-02	-	-
Tempranillo-124	Tempranillo Tinto	Old plant	-	-	-	Valencia (Spain)	Centro de Edafología y Biología Aplicada del Segura	TG	-	-	-	GT-07	-	-
Tempranillo-122	Tempranillo Tinto	Commercial clone - Clonal selection	VN 05	Madrid (Madrid)	-	Vinos de Madrid (Spain)	Vitis Navarra SAT	TG	-	-	-	GT-21	-	-
1 WGR+VC: Whole-Genome Resequencing + Variant Calling; GSD: Genotyping using Sequencing Data; TG: Targeted Genotyping

## Sheet: Sup_file_2
Table S2. List of the 1,120 SNVs detected after variant calling of whole genome sequencing data of 35 grapevines of ‘Tempranillo Tinto’. The SNVs used in the subsets of 158 and 56 SNVs are also indicated. The flanking regions of the 56 SNVs subset are also reported, as well as the primers used for Fluidigm genotyping.
SNV name	Chromosome	Position	SnpEff	Set 1120 SNVs	Set 158 SNVs	Set 56 SNVs	Flanking sequence	Specific Target Amplification (STA) primer	Locus-Specific Primer (LSP)	Allele-Specific Primer 1 (ASP1)	Allele-Specific Primer 12(ASP2)
B_chr01_00205511	chr01	205511	-	Yes	No	No	-	-	-	-	-
B_chr01_00512933	chr01	512933	-	Yes	No	No	-	-	-	-	-
B_chr01_00705791	chr01	705791	-	Yes	No	No	-	-	-	-	-
B_chr01_00756220	chr01	756220	MODERATE	Yes	No	No	-	-	-	-	-
B_chr01_01137720	chr01	1137720	-	Yes	No	No	-	-	-	-	-
B_chr01_01163034	chr01	1163034	-	Yes	No	No	-	-	-	-	-
B_chr01_01237492	chr01	1237492	-	Yes	No	No	-	-	-	-	-
B_chr01_01973408	chr01	1973408	-	Yes	No	No	-	-	-	-	-
B_chr01_02165592	chr01	2165592	-	Yes	No	No	-	-	-	-	-
B_chr01_02612239	chr01	2612239	-	Yes	Yes	No	-	-	-	-	-
B_chr01_03193410	chr01	3193410	-	Yes	No	No	-	-	-	-	-
B_chr01_03402148	chr01	3402148	-	Yes	Yes	No	-	-	-	-	-
B_chr01_04023002	chr01	4023002	-	Yes	No	No	-	-	-	-	-
B_chr01_05404656	chr01	5404656	-	Yes	No	No	-	-	-	-	-
B_chr01_05514169	chr01	5514169	-	Yes	No	No	-	-	-	-	-
B_chr01_05842059	chr01	5842059	-	Yes	No	No	-	-	-	-	-
B_chr01_06479315	chr01	6479315	-	Yes	No	No	-	-	-	-	-
B_chr01_08018734	chr01	8018734	-	Yes	Yes	Yes	CATTGAGACAGTATCCTATAGGTTATAGTYCATGAAAATTAGATGTGATRGTTTATGGATCTTGTTYATGTACATTAGCAGCTAGGTATGATAATTTTTCTTCATAAT[C/A]TTGCTGTTTCTGTAATATTCCAGGACATCAAGAACTTCTTCCAGCAAGTGTATTAGTTCCTAATGGAAACTACAGCAAATTTATCTCTAATTACCCATGTCATTCGAAAATGAGTGAACAATACCCAAGACCTTGGATCATGGTTTCAA	CACTTGCTGGAAGAAGTTCTTGAT	ATGTACATTAGCAGCTAGGTATGATAATT	GTCCTGGAATATTACAGAAACAGCAAG	GTCCTGGAATATTACAGAAACAGCAAT
B_chr01_08168818	chr01	8168818	MODERATE	Yes	Yes	Yes	TCTCAACTCCCTCACTGCTCAAAACCTTGCCAGATTCATCAAGCATCGCAAGGCTTGGAA[T/A]CCCCCTCACCTTGAACAATTTCTTCAAGTGATCACGCGTGTCCGAATCAGAAAATGGGAT	TCAAAACCTTGCCAGATTCATCA	GACACGCGTGATCACTTGAAGAA	GCATCGCAAGGCTTGGAAT	GCATCGCAAGGCTTGGAAA
B_chr01_08173744	chr01	8173744	-	Yes	No	No	-	-	-	-	-
B_chr01_08258500	chr01	8258500	-	Yes	Yes	No	-	-	-	-	-
B_chr01_09334960	chr01	9334960	MODERATE	Yes	No	No	-	-	-	-	-
B_chr01_09342219	chr01	9342219	-	Yes	No	No	-	-	-	-	-
B_chr01_10501756	chr01	10501756	-	Yes	No	No	-	-	-	-	-
B_chr01_11592474	chr01	11592474	-	Yes	No	No	-	-	-	-	-
B_chr01_12496971	chr01	12496971	-	Yes	No	No	-	-	-	-	-
B_chr01_12614443	chr01	12614443	-	Yes	No	No	-	-	-	-	-
B_chr01_14091404	chr01	14091404	-	Yes	Yes	Yes	CCAAAGGCTTCCCATCTGAAACTACGTATAGAAGAATGATCTAGATTGCCCCTACTGAGT[A/T]GCCAAAATCACTATGTTGACAAATCTCCTCCTATTGAGTTGGTTCATAATGCTGACCTGA	CCATCTGAAACTACGTATAGAAGAATGAT	CCAACTCAATAGGAGGAGATTTGTCAACA	TGATCTAGATTGCCCCTACTGAGTA	GATCTAGATTGCCCCTACTGAGTT
B_chr01_14831179	chr01	14831179	-	Yes	No	No	-	-	-	-	-
B_chr01_15082202	chr01	15082202	-	Yes	No	No	-	-	-	-	-
B_chr01_15886036	chr01	15886036	-	Yes	No	No	-	-	-	-	-
B_chr01_15937532	chr01	15937532	-	Yes	No	No	-	-	-	-	-
B_chr01_15950122	chr01	15950122	-	Yes	No	No	-	-	-	-	-
B_chr01_15993649	chr01	15993649	-	Yes	No	No	-	-	-	-	-
B_chr01_16265280	chr01	16265280	-	Yes	No	No	-	-	-	-	-
B_chr01_16332174	chr01	16332174	-	Yes	No	No	-	-	-	-	-
B_chr01_16713612	chr01	16713612	-	Yes	No	No	-	-	-	-	-
B_chr01_17435440	chr01	17435440	-	Yes	No	No	-	-	-	-	-
B_chr01_17663554	chr01	17663554	-	Yes	Yes	No	-	-	-	-	-
B_chr01_17707284	chr01	17707284	-	Yes	No	No	-	-	-	-	-
B_chr01_17959959	chr01	17959959	-	Yes	No	No	-	-	-	-	-
B_chr01_17981046	chr01	17981046	-	Yes	No	No	-	-	-	-	-
B_chr01_18336830	chr01	18336830	-	Yes	No	No	-	-	-	-	-
B_chr01_19950208	chr01	19950208	-	Yes	No	No	-	-	-	-	-
B_chr01_20102634	chr01	20102634	-	Yes	No	No	-	-	-	-	-
B_chr01_20415118	chr01	20415118	-	Yes	No	No	-	-	-	-	-
B_chr01_21891061	chr01	21891061	-	Yes	No	No	-	-	-	-	-
B_chr01_22958143	chr01	22958143	-	Yes	No	No	-	-	-	-	-
B_chr01_23191149	chr01	23191149	-	Yes	No	No	-	-	-	-	-
B_chr01_23468941	chr01	23468941	-	Yes	Yes	No	-	-	-	-	-
B_chr02_00713396	chr02	713396	-	Yes	No	No	-	-	-	-	-
B_chr02_00743048	chr02	743048	HIGH	Yes	No	No	-	-	-	-	-
B_chr02_01902454	chr02	1902454	-	Yes	No	No	-	-	-	-	-
B_chr02_02343597	chr02	2343597	-	Yes	Yes	No	-	-	-	-	-
B_chr02_02715134	chr02	2715134	-	Yes	No	No	-	-	-	-	-
B_chr02_02814280	chr02	2814280	-	Yes	No	No	-	-	-	-	-
B_chr02_03077657	chr02	3077657	-	Yes	Yes	No	-	-	-	-	-
B_chr02_03463267	chr02	3463267	MODERATE	Yes	No	No	-	-	-	-	-
B_chr02_03997785	chr02	3997785	-	Yes	No	No	-	-	-	-	-
B_chr02_04448921	chr02	4448921	-	Yes	No	No	-	-	-	-	-
B_chr02_05046599	chr02	5046599	-	Yes	No	No	-	-	-	-	-
B_chr02_05073450	chr02	5073450	-	Yes	No	No	-	-	-	-	-
B_chr02_05092754	chr02	5092754	-	Yes	Yes	Yes	TACTTATTGCTCATGTAATATAAGACCTAGTACAAACCATTACATACACGAGGCAACTAA[T/A]AACATTCGAGTAAAGAACTTTTGACATAAACTCTTACTCATTCCTATACTAGGACAAATT	CTCATGTAATATAAGACCTAGTACAAACCAT	GTAAGAGTTTATGTCAAAAGTTCTTTACTCGAATGTT	ACCATTACATACACGAGGCAACTAAT	ACCATTACATACACGAGGCAACTAAA
B_chr02_05181005	chr02	5181005	-	Yes	No	No	-	-	-	-	-
B_chr02_05455935	chr02	5455935	-	Yes	No	No	-	-	-	-	-
B_chr02_05752757	chr02	5752757	-	Yes	No	No	-	-	-	-	-
B_chr02_05762032	chr02	5762032	-	Yes	No	No	-	-	-	-	-
B_chr02_05823718	chr02	5823718	MODERATE	Yes	No	No	-	-	-	-	-
B_chr02_05853597	chr02	5853597	-	Yes	No	No	-	-	-	-	-
B_chr02_06147038	chr02	6147038	MODERATE	Yes	No	No	-	-	-	-	-
B_chr02_06815927	chr02	6815927	-	Yes	No	No	-	-	-	-	-
B_chr02_07084647	chr02	7084647	-	Yes	Yes	No	-	-	-	-	-
B_chr02_07234888	chr02	7234888	-	Yes	No	No	-	-	-	-	-
B_chr02_07381670	chr02	7381670	-	Yes	No	No	-	-	-	-	-
B_chr02_08252688	chr02	8252688	-	Yes	No	No	-	-	-	-	-
B_chr02_08495227	chr02	8495227	-	Yes	No	No	-	-	-	-	-
B_chr02_08516757	chr02	8516757	-	Yes	No	No	-	-	-	-	-
B_chr02_08566842	chr02	8566842	-	Yes	No	No	-	-	-	-	-
B_chr02_09138859	chr02	9138859	MODERATE	Yes	No	No	-	-	-	-	-
B_chr02_11305581	chr02	11305581	-	Yes	No	No	-	-	-	-	-
B_chr02_11669626	chr02	11669626	-	Yes	No	No	-	-	-	-	-
B_chr02_11917027	chr02	11917027	-	Yes	No	No	-	-	-	-	-
B_chr02_12020221	chr02	12020221	-	Yes	No	No	-	-	-	-	-
B_chr02_12049685	chr02	12049685	-	Yes	Yes	No	-	-	-	-	-
B_chr02_12428360	chr02	12428360	-	Yes	No	No	-	-	-	-	-
B_chr02_12658091	chr02	12658091	-	Yes	No	No	-	-	-	-	-
B_chr02_12968160	chr02	12968160	-	Yes	No	No	-	-	-	-	-
B_chr02_13098224	chr02	13098224	-	Yes	No	No	-	-	-	-	-
B_chr02_13100606	chr02	13100606	-	Yes	No	No	-	-	-	-	-
B_chr02_13104419	chr02	13104419	-	Yes	No	No	-	-	-	-	-
B_chr02_13105036	chr02	13105036	-	Yes	No	No	-	-	-	-	-
B_chr02_13808191	chr02	13808191	-	Yes	No	No	-	-	-	-	-
B_chr02_14414717	chr02	14414717	-	Yes	Yes	No	-	-	-	-	-
B_chr02_14844060	chr02	14844060	-	Yes	Yes	No	-	-	-	-	-
B_chr02_14876470	chr02	14876470	-	Yes	No	No	-	-	-	-	-
B_chr02_15159139	chr02	15159139	-	Yes	No	No	-	-	-	-	-
B_chr02_16451294	chr02	16451294	-	Yes	Yes	No	-	-	-	-	-
B_chr02_16617309	chr02	16617309	-	Yes	No	No	-	-	-	-	-
B_chr02_16663866	chr02	16663866	-	Yes	No	No	-	-	-	-	-
B_chr02_16872640	chr02	16872640	-	Yes	No	No	-	-	-	-	-
B_chr02_16940382	chr02	16940382	-	Yes	No	No	-	-	-	-	-
B_chr02_17132178	chr02	17132178	-	Yes	No	No	-	-	-	-	-
B_chr02_17502132	chr02	17502132	-	Yes	No	No	-	-	-	-	-
B_chr02_18235367	chr02	18235367	-	Yes	No	No	-	-	-	-	-
B_chr02_18237250	chr02	18237250	-	Yes	No	No	-	-	-	-	-
B_chr02_18302879	chr02	18302879	-	Yes	No	No	-	-	-	-	-
B_chr02_19011879	chr02	19011879	-	Yes	No	No	-	-	-	-	-
B_chr02_19316439	chr02	19316439	-	Yes	No	No	-	-	-	-	-
B_chr02_19352340	chr02	19352340	-	Yes	Yes	Yes	ATTTAGAAAGATCTTCATATAAGATAATCAGCTTTACTGCATCATCACCTGCATCATCTG[T/A]TGCATTTCCATCTACATCATTTTATAGTCATCACATAAAATTTAATATTTCAAAACTAGA	ATCAGCTTTACTGCATCATCACC	AAATTTTATGTGATGACTATAAAATGATGTAGATGGAAAT	GCATCATCACCTGCATCATCTGT	GCATCATCACCTGCATCATCTGA
B_chr02_19464400	chr02	19464400	-	Yes	Yes	Yes	ATTGGTGAAGTCAGGAGTGCAGTTTGTGAATGGTGGTTCTCCTCTTGTGAAATCGTATAC[G/A]CTGCATAAGGGAATAGGAAGCCCGTCCAAACATTCCAGCTGTGGCACTGACGAGTTGCCC	AGTTTGTGAATGGTGGTTCTCC	GAATGTTTGGACGGGCTTCCT	GGTTCTCCTCTTGTGAAATCGTATACG	GGTTCTCCTCTTGTGAAATCGTATACA
B_chr02_19945922	chr02	19945922	-	Yes	No	No	-	-	-	-	-
B_chr02_20048748	chr02	20048748	-	Yes	No	No	-	-	-	-	-
B_chr02_20157287	chr02	20157287	-	Yes	No	No	-	-	-	-	-
B_chr02_20295077	chr02	20295077	-	Yes	Yes	No	-	-	-	-	-
B_chr02_20500088	chr02	20500088	-	Yes	No	No	-	-	-	-	-
B_chr02_20535170	chr02	20535170	-	Yes	No	No	-	-	-	-	-
B_chr03_00024143	chr03	24143	-	Yes	No	No	-	-	-	-	-
B_chr03_00217003	chr03	217003	-	Yes	No	No	-	-	-	-	-
B_chr03_00313334	chr03	313334	-	Yes	No	No	-	-	-	-	-
B_chr03_00357334	chr03	357334	MODERATE	Yes	No	No	-	-	-	-	-
B_chr03_00881012	chr03	881012	-	Yes	No	No	-	-	-	-	-
B_chr03_00949139	chr03	949139	-	Yes	Yes	No	-	-	-	-	-
B_chr03_01434513	chr03	1434513	-	Yes	No	No	-	-	-	-	-
B_chr03_02736193	chr03	2736193	-	Yes	No	No	-	-	-	-	-
B_chr03_03077561	chr03	3077561	-	Yes	No	No	-	-	-	-	-
B_chr03_03651748	chr03	3651748	-	Yes	No	No	-	-	-	-	-
B_chr03_05282640	chr03	5282640	MODERATE	Yes	Yes	Yes	TTGCTGATTACTTTAGGGATGAAAAGGATGTTATGGATTTTGCATTGCGCGGTTATAATA[A/C]CACAACTCTTTTGGTGCAACATCTGCAAGCTGAAGTTCAAGGTGCCCTTCCTCCATTTGC	CCTTGAACTTCAGCTTGCAGAT	TGGATTTTGCATTGCGCGGT	GATGTTGCACCAAAAGAGTTGTGT	TGTTGCACCAAAAGAGTTGTGG
B_chr03_05624960	chr03	5624960	HIGH	Yes	No	No	-	-	-	-	-
B_chr03_05796937	chr03	5796937	-	Yes	No	No	-	-	-	-	-
B_chr03_06952347	chr03	6952347	-	Yes	No	No	-	-	-	-	-
B_chr03_07088539	chr03	7088539	-	Yes	No	No	-	-	-	-	-
B_chr03_07142232	chr03	7142232	-	Yes	No	No	-	-	-	-	-
B_chr03_07458807	chr03	7458807	-	Yes	No	No	-	-	-	-	-
B_chr03_07634364	chr03	7634364	-	Yes	No	No	-	-	-	-	-
B_chr03_07815637	chr03	7815637	MODERATE	Yes	No	No	-	-	-	-	-
B_chr03_08072123	chr03	8072123	-	Yes	No	No	-	-	-	-	-
B_chr03_08885184	chr03	8885184	-	Yes	No	No	-	-	-	-	-
B_chr03_09057109	chr03	9057109	-	Yes	No	No	-	-	-	-	-
B_chr03_09530625	chr03	9530625	-	Yes	No	No	-	-	-	-	-
B_chr03_09615275	chr03	9615275	MODERATE	Yes	No	No	-	-	-	-	-
B_chr03_09625156	chr03	9625156	MODERATE	Yes	No	No	-	-	-	-	-
B_chr03_09906055	chr03	9906055	-	Yes	No	No	-	-	-	-	-
B_chr03_10343288	chr03	10343288	-	Yes	No	No	-	-	-	-	-
B_chr03_10608930	chr03	10608930	-	Yes	No	No	-	-	-	-	-
B_chr03_11639400	chr03	11639400	-	Yes	No	No	-	-	-	-	-
B_chr03_11865825	chr03	11865825	-	Yes	No	No	-	-	-	-	-
B_chr03_11909971	chr03	11909971	-	Yes	No	No	-	-	-	-	-
B_chr03_12161168	chr03	12161168	-	Yes	No	No	-	-	-	-	-
B_chr03_12545023	chr03	12545023	-	Yes	No	No	-	-	-	-	-
B_chr03_12954488	chr03	12954488	-	Yes	Yes	Yes	TGTAGAAAGAGTAAAATCGAAGGGCCTTTGACAATATGTAGCTCTTAGATCCAGAGCTTA[A/G]AAGGGGTTTAGAGGTTAGGTAGCAAGAAAGAGGAGAATGTTTTCTGTTTCTCTCTTCTTG	AGAAAACATTCTCCTCTTTCTTGCT	AGGGCCTTTGACAATATGTAGCTCTT	GCTACCTAACCTCTAAACCCCTTT	GCTACCTAACCTCTAAACCCCTTC
B_chr03_13025751	chr03	13025751	-	Yes	No	No	-	-	-	-	-
B_chr03_13109352	chr03	13109352	-	Yes	No	No	-	-	-	-	-
B_chr03_13186579	chr03	13186579	-	Yes	No	No	-	-	-	-	-
B_chr03_13532611	chr03	13532611	-	Yes	No	No	-	-	-	-	-
B_chr03_14754906	chr03	14754906	-	Yes	No	No	-	-	-	-	-
B_chr03_14921598	chr03	14921598	-	Yes	No	No	-	-	-	-	-
B_chr03_14945642	chr03	14945642	-	Yes	No	No	-	-	-	-	-
B_chr03_14994458	chr03	14994458	-	Yes	No	No	-	-	-	-	-
B_chr03_15155246	chr03	15155246	-	Yes	No	No	-	-	-	-	-
B_chr03_16318444	chr03	16318444	-	Yes	No	No	-	-	-	-	-
B_chr03_16447212	chr03	16447212	-	Yes	Yes	Yes	AAGAAATTGCCCTTTGATAGTATGAAGCTATCCAGATAGTCGCGTTTCCTCCTAATTTGT[C/T]TGCCCAATCCAGTGTCTTATGAGTTCTTCATCATTGTCTCTTTGGCCTTGCACGGCTATT	GCCAAAGAGACAATGATGAAGAACTC	CCAGATAGTCGCGTTTCCTCCT	TCATAAGACACTGGATTGGGCAG	TCATAAGACACTGGATTGGGCAA
B_chr03_17398724	chr03	17398724	-	Yes	No	No	-	-	-	-	-
B_chr03_17995705	chr03	17995705	HIGH	Yes	No	No	-	-	-	-	-
B_chr03_18182620	chr03	18182620	-	Yes	No	No	-	-	-	-	-
B_chr03_18758514	chr03	18758514	-	Yes	No	No	-	-	-	-	-
B_chr03_20048070	chr03	20048070	-	Yes	No	No	-	-	-	-	-
B_chr03_20084650	chr03	20084650	-	Yes	No	No	-	-	-	-	-
B_chr04_01074781	chr04	1074781	-	Yes	No	No	-	-	-	-	-
B_chr04_01544230	chr04	1544230	-	Yes	No	No	-	-	-	-	-
B_chr04_01807304	chr04	1807304	-	Yes	No	No	-	-	-	-	-
B_chr04_01814271	chr04	1814271	-	Yes	No	No	-	-	-	-	-
B_chr04_02055417	chr04	2055417	-	Yes	No	No	-	-	-	-	-
B_chr04_02523183	chr04	2523183	-	Yes	No	No	-	-	-	-	-
B_chr04_02532218	chr04	2532218	-	Yes	No	No	-	-	-	-	-
B_chr04_02796381	chr04	2796381	-	Yes	No	No	-	-	-	-	-
B_chr04_03556392	chr04	3556392	-	Yes	No	No	-	-	-	-	-
B_chr04_03994642	chr04	3994642	-	Yes	No	No	-	-	-	-	-
B_chr04_04465735	chr04	4465735	MODERATE	Yes	No	No	-	-	-	-	-
B_chr04_05361308	chr04	5361308	-	Yes	No	No	-	-	-	-	-
B_chr04_05397441	chr04	5397441	-	Yes	No	No	-	-	-	-	-
B_chr04_05853088	chr04	5853088	-	Yes	No	No	-	-	-	-	-
B_chr04_06677981	chr04	6677981	-	Yes	No	No	-	-	-	-	-
B_chr04_06697627	chr04	6697627	-	Yes	No	No	-	-	-	-	-
B_chr04_07538294	chr04	7538294	MODERATE	Yes	No	No	-	-	-	-	-
B_chr04_08222137	chr04	8222137	-	Yes	No	No	-	-	-	-	-
B_chr04_08302588	chr04	8302588	-	Yes	No	No	-	-	-	-	-
B_chr04_09277325	chr04	9277325	MODERATE	Yes	No	No	-	-	-	-	-
B_chr04_10063771	chr04	10063771	-	Yes	No	No	-	-	-	-	-
B_chr04_10333562	chr04	10333562	-	Yes	No	No	-	-	-	-	-
B_chr04_11034992	chr04	11034992	-	Yes	No	No	-	-	-	-	-
B_chr04_11754064	chr04	11754064	-	Yes	No	No	-	-	-	-	-
B_chr04_12368994	chr04	12368994	-	Yes	No	No	-	-	-	-	-
B_chr04_12496360	chr04	12496360	-	Yes	No	No	-	-	-	-	-
B_chr04_12622160	chr04	12622160	-	Yes	No	No	-	-	-	-	-
B_chr04_12739578	chr04	12739578	-	Yes	No	No	-	-	-	-	-
B_chr04_13059556	chr04	13059556	-	Yes	No	No	-	-	-	-	-
B_chr04_13186173	chr04	13186173	-	Yes	No	No	-	-	-	-	-
B_chr04_13520192	chr04	13520192	-	Yes	No	No	-	-	-	-	-
B_chr04_13717674	chr04	13717674	-	Yes	No	No	-	-	-	-	-
B_chr04_14097270	chr04	14097270	-	Yes	Yes	No	-	-	-	-	-
B_chr04_15244722	chr04	15244722	-	Yes	No	No	-	-	-	-	-
B_chr04_16322530	chr04	16322530	-	Yes	No	No	-	-	-	-	-
B_chr04_17070485	chr04	17070485	-	Yes	Yes	Yes	GCTTCACACGGTCCACAAGTCTCCCTCTATAAAGATTCTGAGAAGAAGAGAGAAATCGAA[G/C]TTGCAAGAAGCATGAAGATCATCAGGAGAGACTTAGTCGCCAACGGCCCCGGCAGCGTTA	GGCGACTAAGTCTCTCCTGAT	TCCCTCTATAAAGATTCTGAGAAGAAGAGAGAA	TGATGATCTTCATGCTTCTTGCAAC	CTGATGATCTTCATGCTTCTTGCAAG
B_chr04_18309220	chr04	18309220	-	Yes	No	No	-	-	-	-	-
B_chr04_18471930	chr04	18471930	-	Yes	Yes	No	-	-	-	-	-
B_chr04_18814867	chr04	18814867	-	Yes	Yes	Yes	AGAAAAGATCTTGGGTAGTAGTTTAAGCTTCCACACCGAGAAAATATGCCAAGGGGCTGA[G/T]ATCTTTCAGAGGAAACTAATAAGGAAGGATGCAATAAACTCACTCACATGAGGTGTTGAA	GTAGTTTAAGCTTCCACACCGAG	TTGCATCCTTCCTTATTAGTTTCCTCTGAA	GAAAATATGCCAAGGGGCTGAG	AGAAAATATGCCAAGGGGCTGAT
B_chr04_18893881	chr04	18893881	-	Yes	Yes	No	-	-	-	-	-
B_chr04_19245192	chr04	19245192	-	Yes	No	No	-	-	-	-	-
B_chr04_19318738	chr04	19318738	-	Yes	Yes	No	-	-	-	-	-
B_chr04_19322309	chr04	19322309	-	Yes	No	No	-	-	-	-	-
B_chr04_19414430	chr04	19414430	-	Yes	No	No	-	-	-	-	-
B_chr04_19468705	chr04	19468705	-	Yes	No	No	-	-	-	-	-
B_chr04_19993914	chr04	19993914	MODERATE	Yes	No	No	-	-	-	-	-
B_chr04_20059520	chr04	20059520	-	Yes	No	No	-	-	-	-	-
B_chr04_20238184	chr04	20238184	-	Yes	No	No	-	-	-	-	-
B_chr04_20284639	chr04	20284639	-	Yes	No	No	-	-	-	-	-
B_chr04_20313637	chr04	20313637	-	Yes	No	No	-	-	-	-	-
B_chr04_20378318	chr04	20378318	-	Yes	No	No	-	-	-	-	-
B_chr04_20388358	chr04	20388358	-	Yes	No	No	-	-	-	-	-
B_chr04_20514282	chr04	20514282	-	Yes	No	No	-	-	-	-	-
B_chr04_20682075	chr04	20682075	-	Yes	No	No	-	-	-	-	-
B_chr04_20842258	chr04	20842258	-	Yes	No	No	-	-	-	-	-
B_chr04_21265264	chr04	21265264	-	Yes	No	No	-	-	-	-	-
B_chr04_21282858	chr04	21282858	MODERATE	Yes	No	No	-	-	-	-	-
B_chr04_22029842	chr04	22029842	-	Yes	No	No	-	-	-	-	-
B_chr04_22094514	chr04	22094514	-	Yes	No	No	-	-	-	-	-
B_chr04_22267197	chr04	22267197	-	Yes	No	No	-	-	-	-	-
B_chr04_22477181	chr04	22477181	-	Yes	No	No	-	-	-	-	-
B_chr04_22495543	chr04	22495543	-	Yes	No	No	-	-	-	-	-
B_chr04_22602844	chr04	22602844	-	Yes	No	No	-	-	-	-	-
B_chr04_22891923	chr04	22891923	-	Yes	No	No	-	-	-	-	-
B_chr04_22972370	chr04	22972370	-	Yes	No	No	-	-	-	-	-
B_chr04_23022049	chr04	23022049	MODERATE	Yes	No	No	-	-	-	-	-
B_chr04_23101939	chr04	23101939	-	Yes	No	No	-	-	-	-	-
B_chr04_24184544	chr04	24184544	-	Yes	No	No	-	-	-	-	-
B_chr04_24407917	chr04	24407917	-	Yes	Yes	Yes	CACATTAATTCACAAATAGCATTAGCCATGGACCTATATTTAGTCTCGACAGAAGACTTC[G/A]AAATAGTATGCTGCATTTTAGACTTCCAGGAAACTAAAGAATTTCCAATGAAGTTGCAGA	CAAATAGCATTAGCCATGGACCTATATT	TCCTGGAAGTCTAAAATGCAGCATACT	CCTATATTTAGTCTCGACAGAAGACTTCG	CCTATATTTAGTCTCGACAGAAGACTTCA
B_chr04_24711402	chr04	24711402	MODERATE	Yes	No	No	-	-	-	-	-
B_chr04_25063797	chr04	25063797	-	Yes	No	No	-	-	-	-	-
B_chr05_00463013	chr05	463013	-	Yes	No	No	-	-	-	-	-
B_chr05_00628884	chr05	628884	-	Yes	No	No	-	-	-	-	-
B_chr05_01651214	chr05	1651214	-	Yes	No	No	-	-	-	-	-
B_chr05_02444383	chr05	2444383	-	Yes	No	No	-	-	-	-	-
B_chr05_02823051	chr05	2823051	-	Yes	No	No	-	-	-	-	-
B_chr05_04301600	chr05	4301600	MODERATE	Yes	No	No	-	-	-	-	-
B_chr05_04306047	chr05	4306047	-	Yes	No	No	-	-	-	-	-
B_chr05_04403951	chr05	4403951	-	Yes	No	No	-	-	-	-	-
B_chr05_05769184	chr05	5769184	-	Yes	No	No	-	-	-	-	-
B_chr05_06664502	chr05	6664502	-	Yes	No	No	-	-	-	-	-
B_chr05_06777105	chr05	6777105	MODERATE	Yes	No	No	-	-	-	-	-
B_chr05_07167926	chr05	7167926	-	Yes	No	No	-	-	-	-	-
B_chr05_08314343	chr05	8314343	-	Yes	No	No	-	-	-	-	-
B_chr05_08333046	chr05	8333046	MODERATE	Yes	No	No	-	-	-	-	-
B_chr05_08490631	chr05	8490631	-	Yes	No	No	-	-	-	-	-
B_chr05_08498076	chr05	8498076	MODERATE	Yes	No	No	-	-	-	-	-
B_chr05_08656353	chr05	8656353	-	Yes	No	No	-	-	-	-	-
B_chr05_08749252	chr05	8749252	MODERATE	Yes	No	No	-	-	-	-	-
B_chr05_08780041	chr05	8780041	MODERATE	Yes	No	No	-	-	-	-	-
B_chr05_09789827	chr05	9789827	-	Yes	No	No	-	-	-	-	-
B_chr05_10882906	chr05	10882906	-	Yes	No	No	-	-	-	-	-
B_chr05_11351742	chr05	11351742	-	Yes	No	No	-	-	-	-	-
B_chr05_11416039	chr05	11416039	-	Yes	No	No	-	-	-	-	-
B_chr05_11436294	chr05	11436294	-	Yes	No	No	-	-	-	-	-
B_chr05_11492853	chr05	11492853	-	Yes	No	No	-	-	-	-	-
B_chr05_11655363	chr05	11655363	-	Yes	No	No	-	-	-	-	-
B_chr05_11978446	chr05	11978446	-	Yes	No	No	-	-	-	-	-
B_chr05_12022725	chr05	12022725	-	Yes	No	No	-	-	-	-	-
B_chr05_13838951	chr05	13838951	-	Yes	No	No	-	-	-	-	-
B_chr05_13846031	chr05	13846031	-	Yes	No	No	-	-	-	-	-
B_chr05_14208683	chr05	14208683	-	Yes	No	No	-	-	-	-	-
B_chr05_14301082	chr05	14301082	-	Yes	No	No	-	-	-	-	-
B_chr05_14317163	chr05	14317163	-	Yes	No	No	-	-	-	-	-
B_chr05_14333879	chr05	14333879	-	Yes	No	No	-	-	-	-	-
B_chr05_15500308	chr05	15500308	-	Yes	No	No	-	-	-	-	-
B_chr05_16508005	chr05	16508005	-	Yes	No	No	-	-	-	-	-
B_chr05_16782045	chr05	16782045	-	Yes	No	No	-	-	-	-	-
B_chr05_16875438	chr05	16875438	-	Yes	Yes	No	-	-	-	-	-
B_chr05_16947842	chr05	16947842	HIGH	Yes	No	No	-	-	-	-	-
B_chr05_17170913	chr05	17170913	-	Yes	No	No	-	-	-	-	-
B_chr05_18289328	chr05	18289328	-	Yes	No	No	-	-	-	-	-
B_chr05_18339134	chr05	18339134	-	Yes	Yes	No	-	-	-	-	-
B_chr05_19682700	chr05	19682700	MODERATE	Yes	No	No	-	-	-	-	-
B_chr05_20023526	chr05	20023526	-	Yes	No	No	-	-	-	-	-
B_chr05_20068081	chr05	20068081	MODERATE	Yes	Yes	Yes	TTACAATAACCCACTATTTGGCCACGCACAGAAGGAGAAACAGCATCAACAGCTCTATCRATATTAACGTAAATAGAGA[C/T]CAAGAGTCTTCTATTGTCCAAGTAATTCCCTTTATCAATGGCTCGAGTCMAGTGCAATTTTGTGAACTTGGGGTCAGTGATCAAAGAGAGCCATTGCTTGCAAACACA	ACTCGAGCCATTGATAAAGGGA	GCCACGCACAGAAGGAGAAA	GAATTACTTGGACAATAGAAGACTCTTGG	GGAATTACTTGGACAATAGAAGACTCTTGA
B_chr05_20736116	chr05	20736116	-	Yes	No	No	-	-	-	-	-
B_chr05_20736691	chr05	20736691	-	Yes	No	No	-	-	-	-	-
B_chr05_21384369	chr05	21384369	-	Yes	No	No	-	-	-	-	-
B_chr05_21840850	chr05	21840850	-	Yes	No	No	-	-	-	-	-
B_chr05_22279482	chr05	22279482	-	Yes	Yes	Yes	TTCTAGCAGAGACATTACCAAAAACTTCTTTATTCCATATTCTTAGATCTCTTTTAAGAG[C/A]TTTCAACTTTTTAGCAAGGCAGTGGCTTTTAGACCTTGCAACCGAGTGCCTTGTCCACCA	GTTGCAAGGTCTAAAAGCCACT	ACCAAAAACTTCTTTATTCCATATTCTTAGATCTCTTTTA	CACTGCCTTGCTAAAAAGTTGAAAG	CCACTGCCTTGCTAAAAAGTTGAAAT
B_chr05_23125809	chr05	23125809	MODERATE	Yes	No	No	-	-	-	-	-
B_chr05_24148415	chr05	24148415	-	Yes	No	No	-	-	-	-	-
B_chr05_24291500	chr05	24291500	-	Yes	No	No	-	-	-	-	-
B_chr05_24598214	chr05	24598214	-	Yes	No	No	-	-	-	-	-
B_chr06_00075079	chr06	75079	-	Yes	No	No	-	-	-	-	-
B_chr06_00091525	chr06	91525	-	Yes	No	No	-	-	-	-	-
B_chr06_00560904	chr06	560904	-	Yes	No	No	-	-	-	-	-
B_chr06_00596778	chr06	596778	MODERATE	Yes	No	No	-	-	-	-	-
B_chr06_01117613	chr06	1117613	-	Yes	No	No	-	-	-	-	-
B_chr06_01496581	chr06	1496581	-	Yes	Yes	No	-	-	-	-	-
B_chr06_01708349	chr06	1708349	-	Yes	No	No	-	-	-	-	-
B_chr06_02424053	chr06	2424053	-	Yes	Yes	No	-	-	-	-	-
B_chr06_02528141	chr06	2528141	-	Yes	Yes	No	-	-	-	-	-
B_chr06_02663089	chr06	2663089	-	Yes	No	No	-	-	-	-	-
B_chr06_02893361	chr06	2893361	-	Yes	Yes	No	-	-	-	-	-
B_chr06_03426002	chr06	3426002	-	Yes	No	No	-	-	-	-	-
B_chr06_03720953	chr06	3720953	-	Yes	Yes	Yes	GTTCGAGTTTATATTTATGTTTTCTATCATTTAATTGACAAAAATGATGGTTTTACCGTT[A/T]TAATTGTGCTTTATTTATTTAGAAATGTTGGAATGGACATTTCTGGCAACCGTCATTAAA	CATTTAATTGACAAAAATGATGGTTTTACCG	GCCAGAAATGTCCATTCCAACATTTCTA	CATTTAATTGACAAAAATGATGGTTTTACCGTTA	ATTTAATTGACAAAAATGATGGTTTTACCGTTT
B_chr06_03935872	chr06	3935872	-	Yes	No	No	-	-	-	-	-
B_chr06_04405631	chr06	4405631	-	Yes	Yes	No	-	-	-	-	-
B_chr06_04710525	chr06	4710525	-	Yes	No	No	-	-	-	-	-
B_chr06_05708631	chr06	5708631	-	Yes	No	No	-	-	-	-	-
B_chr06_05771914	chr06	5771914	MODERATE	Yes	No	No	-	-	-	-	-
B_chr06_05809596	chr06	5809596	-	Yes	No	No	-	-	-	-	-
B_chr06_06645289	chr06	6645289	-	Yes	No	No	-	-	-	-	-
B_chr06_06879633	chr06	6879633	MODERATE	Yes	No	No	-	-	-	-	-
B_chr06_07353402	chr06	7353402	MODERATE	Yes	No	No	-	-	-	-	-
B_chr06_07741464	chr06	7741464	-	Yes	No	No	-	-	-	-	-
B_chr06_07901700	chr06	7901700	MODERATE	Yes	No	No	-	-	-	-	-
B_chr06_08019619	chr06	8019619	-	Yes	Yes	No	-	-	-	-	-
B_chr06_08569146	chr06	8569146	MODERATE	Yes	No	No	-	-	-	-	-
B_chr06_08676061	chr06	8676061	-	Yes	No	No	-	-	-	-	-
B_chr06_08947246	chr06	8947246	-	Yes	No	No	-	-	-	-	-
B_chr06_08964800	chr06	8964800	MODERATE	Yes	No	No	-	-	-	-	-
B_chr06_10146224	chr06	10146224	-	Yes	No	No	-	-	-	-	-
B_chr06_10153255	chr06	10153255	-	Yes	No	No	-	-	-	-	-
B_chr06_11085990	chr06	11085990	-	Yes	No	No	-	-	-	-	-
B_chr06_11954655	chr06	11954655	-	Yes	Yes	No	-	-	-	-	-
B_chr06_12563782	chr06	12563782	-	Yes	No	No	-	-	-	-	-
B_chr06_12687162	chr06	12687162	-	Yes	No	No	-	-	-	-	-
B_chr06_12694795	chr06	12694795	-	Yes	No	No	-	-	-	-	-
B_chr06_13104215	chr06	13104215	-	Yes	No	No	-	-	-	-	-
B_chr06_13365190	chr06	13365190	-	Yes	No	No	-	-	-	-	-
B_chr06_13366507	chr06	13366507	-	Yes	No	No	-	-	-	-	-
B_chr06_13650891	chr06	13650891	-	Yes	No	No	-	-	-	-	-
B_chr06_13717005	chr06	13717005	-	Yes	No	No	-	-	-	-	-
B_chr06_13773688	chr06	13773688	-	Yes	No	No	-	-	-	-	-
B_chr06_14093360	chr06	14093360	-	Yes	No	No	-	-	-	-	-
B_chr06_14169830	chr06	14169830	-	Yes	No	No	-	-	-	-	-
B_chr06_14924281	chr06	14924281	-	Yes	No	No	-	-	-	-	-
B_chr06_15175767	chr06	15175767	-	Yes	No	No	-	-	-	-	-
B_chr06_15647124	chr06	15647124	-	Yes	No	No	-	-	-	-	-
B_chr06_17057927	chr06	17057927	-	Yes	Yes	No	-	-	-	-	-
B_chr06_18194331	chr06	18194331	-	Yes	No	No	-	-	-	-	-
B_chr06_18979818	chr06	18979818	-	Yes	Yes	Yes	CGGCATGGGAATGAGCCCTAGCTCCTTTTATCCCCCCCAGCCCAGGCTCGAAACCCATTCCGGCCATACCCTCACAGCCCACAAACGAGCCCTTAATGTAAAAAGGCCTCTCCTCGCAGCCCAACACCCACCCTTTTAACGTGATGGGCCTTGGCTCACTAACCARCCCATGCTTCTGGGCTTCCTCAAAGGCAGTCTTGTGACTAAC[C/A]TCCCCAAGCCCGCTGCTGAACTRGGCCTCCCAATCAGGCCCAAATTCAAAAACTTCAGGCCCAAA	CCCATGCTTCTGGGCTTC	AGTTCAGCAGCGGGCTTG	CAAAGGCAGTCTTGTGACTAACC	TCAAAGGCAGTCTTGTGACTAACA
B_chr06_19007229	chr06	19007229	-	Yes	No	No	-	-	-	-	-
B_chr06_19846901	chr06	19846901	-	Yes	No	No	-	-	-	-	-
B_chr06_19865782	chr06	19865782	MODERATE	Yes	Yes	Yes	TTCTTGAGCCCAGGGGCCGCATGTTGTTCTTTCTACTGTCACGGTAGTCTAGATAATCCTGGTGAGAAGTACCCTTTTCCAGCCTTATGTTTCCCAGAAATTGAACGCCGGAAAATCACCCAGTTCCTGCACTACACTGCTAATGGTCTCACAAACATGGAAAGGTTCCAAGGATCCATGGCAAGGTCTTCGAACATAGTGCTGATCAAGACATCAAAGGAGATTGAAGCCAAGTATATAGACTATCTTT[C/T]TGTTTTAGTGGGGAAGACGATAATACCAGTGGGGCCACTTGTTCAGGATGCTGCAAACAGAGATGATGATACAGTGATCATGGACTGGTTGAGCAAGAAGAATCCTTTTTCAGTTGTGTTTGTTTCCTTTGGAACCGAGTACTT…	AAGTGGCCCCACTGGT	AGACATCAAAGGAGATTGAAGCCAAGT	GGTATTATCGTCTTCCCCACTAAAACAG	GGTATTATCGTCTTCCCCACTAAAACAA
B_chr06_20115383	chr06	20115383	-	Yes	No	No	-	-	-	-	-
B_chr06_20569901	chr06	20569901	-	Yes	No	No	-	-	-	-	-
B_chr06_21566221	chr06	21566221	-	Yes	Yes	No	-	-	-	-	-
B_chr06_22134098	chr06	22134098	-	Yes	No	No	-	-	-	-	-
B_chr07_00632856	chr07	632856	-	Yes	No	No	-	-	-	-	-
B_chr07_01150724	chr07	1150724	-	Yes	No	No	-	-	-	-	-
B_chr07_01155114	chr07	1155114	MODERATE	Yes	No	No	-	-	-	-	-
B_chr07_01402920	chr07	1402920	-	Yes	No	No	-	-	-	-	-
B_chr07_02233729	chr07	2233729	-	Yes	No	No	-	-	-	-	-
B_chr07_03221904	chr07	3221904	-	Yes	No	No	-	-	-	-	-
B_chr07_03609678	chr07	3609678	-	Yes	Yes	Yes	GATCGAAGGCTATTGGAGGGCGTTGATCTTTTGGTTGGCATTGTTTACTTTTCCACGCTC[G/A]AATCCAAGGAAAGTTTTTCGAAAATGTTAATTAAATGTCACTAAACTAATGAAAACAGGA	GCGTTGATCTTTTGGTTGGCA	GACATTTAATTAACATTTTCGAAAAACTTTCCTTGGAT	GCATTGTTTACTTTTCCACGCTCG	GCATTGTTTACTTTTCCACGCTCA
B_chr07_03615216	chr07	3615216	-	Yes	Yes	Yes	GGGAGAGAGGATACTTACCGGAGCTTCGGATCGTTTTCTCGTGCGAGAGAAATAGAACAG[A/C]GAGCACTGGGATTTGATTTCTTTTCCGTTGAGAAGGGAAAAATGCGAAGGTATGACCGTT	GAGCTTCGGATCGTTTTCTCG	ACGGAAAAGAAATCAAATCCCAGTGC	CTCGTGCGAGAGAAATAGAACAGA	TCGTGCGAGAGAAATAGAACAGC
B_chr07_03835080	chr07	3835080	-	Yes	No	No	-	-	-	-	-
B_chr07_04046792	chr07	4046792	-	Yes	Yes	Yes	CTACTCAATAAAGTTGAATACATCAGAAACTTAGCAAGATCTGTCAGTTTAAAAAAACTA[G/A]CATTCAAACCCAATAGAGCATCTTAAGAGTTTAACCTGCTCAAATTGAGGCTGTGGCTTG	GCAGGTTAAACTCTTAAGATGCTCT	ACATCAGAAACTTAGCAAGATCTGTCAGTT	TTAAGATGCTCTATTGGGTTTGAATGC	CTTAAGATGCTCTATTGGGTTTGAATGT
B_chr07_04756451	chr07	4756451	-	Yes	Yes	No	-	-	-	-	-
B_chr07_04866380	chr07	4866380	-	Yes	Yes	No	-	-	-	-	-
B_chr07_05113595	chr07	5113595	-	Yes	Yes	No	-	-	-	-	-
B_chr07_05418079	chr07	5418079	-	Yes	No	No	-	-	-	-	-
B_chr07_05655591	chr07	5655591	-	Yes	No	No	-	-	-	-	-
B_chr07_06112027	chr07	6112027	-	Yes	No	No	-	-	-	-	-
B_chr07_06786512	chr07	6786512	-	Yes	No	No	-	-	-	-	-
B_chr07_07149278	chr07	7149278	MODERATE	Yes	Yes	Yes	TCTTAGCCAATCCTAAGAAGACCTTTTTTCCCAAACTCCAATTTCTCGGCTCRGTAGGCCTCTCCCATGTGAATCTGGCAAAGATTTTGGCTTCAAACCCA[A/T]GTATATTGCACARGAGCTTGGAAAATAATCTAATTCCTACTTACAATCTCCCCAAGGGTGTG	CTCTCCCATGTGAATCTGGC	GGAGATTGTAAGTAGGAATTAGATTATTTTCCAAGC	CAAAGATTTTGGCTTCAAACCCAA	GCAAAGATTTTGGCTTCAAACCCAT
B_chr07_07286104	chr07	7286104	-	Yes	No	No	-	-	-	-	-
B_chr07_07481934	chr07	7481934	-	Yes	No	No	-	-	-	-	-
B_chr07_07573520	chr07	7573520	-	Yes	No	No	-	-	-	-	-
B_chr07_07719889	chr07	7719889	-	Yes	No	No	-	-	-	-	-
B_chr07_08642247	chr07	8642247	-	Yes	No	No	-	-	-	-	-
B_chr07_08921496	chr07	8921496	-	Yes	No	No	-	-	-	-	-
B_chr07_09011701	chr07	9011701	-	Yes	No	No	-	-	-	-	-
B_chr07_09051955	chr07	9051955	MODERATE	Yes	No	No	-	-	-	-	-
B_chr07_09403984	chr07	9403984	-	Yes	Yes	Yes	GAGTTAAACCATTTGGGCATATGCCTAACTGATTAAAAGTCATTGAAATTTCTTCCCCTA[G/A]ACTTTATGGTTGGAGGATGTGACCAATTGTATAGATCTGGTCAATGTCTAAATCAAAACT	TGACCAGATCTATACAATTGGTCACA	GCCTAACTGATTAAAAGTCATTGAAATTTCTTCCC	GTCACATCCTCCAACCATAAAGTC	GGTCACATCCTCCAACCATAAAGTT
B_chr07_09780659	chr07	9780659	-	Yes	No	No	-	-	-	-	-
B_chr07_10400237	chr07	10400237	-	Yes	Yes	No	-	-	-	-	-
B_chr07_10451800	chr07	10451800	-	Yes	No	No	-	-	-	-	-
B_chr07_10803823	chr07	10803823	-	Yes	No	No	-	-	-	-	-
B_chr07_11199242	chr07	11199242	-	Yes	No	No	-	-	-	-	-
B_chr07_11655083	chr07	11655083	-	Yes	No	No	-	-	-	-	-
B_chr07_12199235	chr07	12199235	-	Yes	No	No	-	-	-	-	-
B_chr07_12512469	chr07	12512469	-	Yes	No	No	-	-	-	-	-
B_chr07_12706661	chr07	12706661	-	Yes	Yes	No	-	-	-	-	-
B_chr07_12873590	chr07	12873590	MODERATE	Yes	No	No	-	-	-	-	-
B_chr07_13466171	chr07	13466171	-	Yes	No	No	-	-	-	-	-
B_chr07_13585879	chr07	13585879	-	Yes	No	No	-	-	-	-	-
B_chr07_13606868	chr07	13606868	-	Yes	No	No	-	-	-	-	-
B_chr07_13743562	chr07	13743562	-	Yes	No	No	-	-	-	-	-
B_chr07_13871650	chr07	13871650	-	Yes	No	No	-	-	-	-	-
B_chr07_14076287	chr07	14076287	-	Yes	No	No	-	-	-	-	-
B_chr07_14513548	chr07	14513548	-	Yes	No	No	-	-	-	-	-
B_chr07_14549450	chr07	14549450	-	Yes	No	No	-	-	-	-	-
B_chr07_14749764	chr07	14749764	-	Yes	No	No	-	-	-	-	-
B_chr07_14896932	chr07	14896932	-	Yes	No	No	-	-	-	-	-
B_chr07_15452501	chr07	15452501	-	Yes	No	No	-	-	-	-	-
B_chr07_16363243	chr07	16363243	-	Yes	No	No	-	-	-	-	-
B_chr07_16701406	chr07	16701406	-	Yes	No	No	-	-	-	-	-
B_chr07_17464977	chr07	17464977	-	Yes	No	No	-	-	-	-	-
B_chr07_17722892	chr07	17722892	-	Yes	No	No	-	-	-	-	-
B_chr07_18698632	chr07	18698632	-	Yes	No	No	-	-	-	-	-
B_chr07_18821048	chr07	18821048	-	Yes	No	No	-	-	-	-	-
B_chr07_18869185	chr07	18869185	-	Yes	No	No	-	-	-	-	-
B_chr07_18887793	chr07	18887793	-	Yes	No	No	-	-	-	-	-
B_chr07_20133578	chr07	20133578	-	Yes	No	No	-	-	-	-	-
B_chr07_20348371	chr07	20348371	-	Yes	No	No	-	-	-	-	-
B_chr07_20431722	chr07	20431722	MODERATE	Yes	No	No	-	-	-	-	-
B_chr07_20833982	chr07	20833982	-	Yes	No	No	-	-	-	-	-
B_chr07_20912552	chr07	20912552	-	Yes	No	No	-	-	-	-	-
B_chr07_21049520	chr07	21049520	-	Yes	No	No	-	-	-	-	-
B_chr07_21558514	chr07	21558514	-	Yes	Yes	Yes	CTCTGGTTTACAAGGCTGATACATCATACATGTGATAAAAGCGGATGGAGAGGCAGTGTT[A/G]AAGTCATCAATACAAACACCAACCACGCCATCAATGATTACAGTCAAGGTACTAGAAACT	TGTAATCATTGATGGCGTGGTT	ACATCATACATGTGATAAAAGCGGATGGA	GTGGTTGGTGTTTGTATTGATGACTTT	TGGTTGGTGTTTGTATTGATGACTTC
B_chr07_22237290	chr07	22237290	MODERATE	Yes	No	No	-	-	-	-	-
B_chr07_22312506	chr07	22312506	-	Yes	No	No	-	-	-	-	-
B_chr07_22812472	chr07	22812472	-	Yes	No	No	-	-	-	-	-
B_chr07_23273664	chr07	23273664	-	Yes	No	No	-	-	-	-	-
B_chr07_23864455	chr07	23864455	-	Yes	No	No	-	-	-	-	-
B_chr07_25073426	chr07	25073426	-	Yes	Yes	No	-	-	-	-	-
B_chr07_25469810	chr07	25469810	-	Yes	No	No	-	-	-	-	-
B_chr07_25980959	chr07	25980959	-	Yes	Yes	No	-	-	-	-	-
B_chr07_26216551	chr07	26216551	-	Yes	Yes	No	-	-	-	-	-
B_chr07_26314872	chr07	26314872	-	Yes	No	No	-	-	-	-	-
B_chr07_26346158	chr07	26346158	-	Yes	Yes	No	-	-	-	-	-
B_chr07_27046814	chr07	27046814	-	Yes	No	No	-	-	-	-	-
B_chr07_27132367	chr07	27132367	-	Yes	No	No	-	-	-	-	-
B_chr07_27226025	chr07	27226025	-	Yes	No	No	-	-	-	-	-
B_chr07_27855559	chr07	27855559	-	Yes	No	No	-	-	-	-	-
B_chr07_27957700	chr07	27957700	-	Yes	No	No	-	-	-	-	-
B_chr07_29029867	chr07	29029867	-	Yes	No	No	-	-	-	-	-
B_chr08_00145710	chr08	145710	-	Yes	Yes	No	-	-	-	-	-
B_chr08_00272315	chr08	272315	-	Yes	Yes	No	-	-	-	-	-
B_chr08_00848520	chr08	848520	-	Yes	Yes	Yes	GTTTCATGTGATGCTAAGTGGTAAGAAGTTGGCATTCTTGCGCCAATCCAAACGCATAATGGGTAGATAACAAGTTTCAAGCTTTCTTTGTTATCTCAAAGAGACCAAATAACATTAATAGAAGCAATGATTGCATCAGTGACACATTTAATAATCTTAAGGTGAGATTCAAACTCTTTTGAAGACTTAGACATACCTTGAATGGGTATTTTGATATATAGGTAACATAAAACTCTTGTCTTCATCCTTT[C/T]AATAAATTGTTTGTCGTTTGAGCCTAGTATGTATAATTGGAACCAAGGGTCTCCAACGGGCCGGGCCCTTGATATATTTAAGGCCCGTGGCCCAGCTCGTGGGCCCTCAAGTTGGGCGGGCTTGGCGGGTCGGGGTAAAAATTA…	GAAGACTTAGACATACCTTGAATGGG	CCGTTGGAGACCCTTGGTTC	GGTAACATAAAACTCTTGTCTTCATCCTTTC	GGTAACATAAAACTCTTGTCTTCATCCTTTT
B_chr08_01662102	chr08	1662102	-	Yes	No	No	-	-	-	-	-
B_chr08_03184875	chr08	3184875	-	Yes	No	No	-	-	-	-	-
B_chr08_03446038	chr08	3446038	-	Yes	No	No	-	-	-	-	-
B_chr08_03602932	chr08	3602932	-	Yes	No	No	-	-	-	-	-
B_chr08_03697296	chr08	3697296	-	Yes	No	No	-	-	-	-	-
B_chr08_03896089	chr08	3896089	-	Yes	No	No	-	-	-	-	-
B_chr08_03942210	chr08	3942210	-	Yes	No	No	-	-	-	-	-
B_chr08_04000233	chr08	4000233	-	Yes	No	No	-	-	-	-	-
B_chr08_04295497	chr08	4295497	-	Yes	No	No	-	-	-	-	-
B_chr08_04723211	chr08	4723211	-	Yes	No	No	-	-	-	-	-
B_chr08_04904525	chr08	4904525	-	Yes	No	No	-	-	-	-	-
B_chr08_05443513	chr08	5443513	-	Yes	No	No	-	-	-	-	-
B_chr08_06075115	chr08	6075115	-	Yes	No	No	-	-	-	-	-
B_chr08_06820499	chr08	6820499	-	Yes	Yes	No	-	-	-	-	-
B_chr08_06888472	chr08	6888472	-	Yes	No	No	-	-	-	-	-
B_chr08_07150960	chr08	7150960	-	Yes	No	No	-	-	-	-	-
B_chr08_07685896	chr08	7685896	-	Yes	Yes	Yes	ATGATATGAACGACTTAGGATCCTATGAGCAAAGTCTATAAAAGCTATAAACTACTTAGG[C/T]CTTTTCACATGAAAGACTCTAGGTTGTGAGCTCAAGACTCCAGATGCTATGAACAACTTA	GGAGTCTTGAGCTCACAACCT	GGATCCTATGAGCAAAGTCTATAAAAGCTATAAACT	CAACCTAGAGTCTTTCATGTGAAAAGG	ACAACCTAGAGTCTTTCATGTGAAAAGA
B_chr08_07806759	chr08	7806759	-	Yes	No	No	-	-	-	-	-
B_chr08_08665442	chr08	8665442	-	Yes	No	No	-	-	-	-	-
B_chr08_08721924	chr08	8721924	-	Yes	No	No	-	-	-	-	-
B_chr08_08838593	chr08	8838593	-	Yes	No	No	-	-	-	-	-
B_chr08_09501580	chr08	9501580	-	Yes	No	No	-	-	-	-	-
B_chr08_09614297	chr08	9614297	-	Yes	No	No	-	-	-	-	-
B_chr08_09633238	chr08	9633238	-	Yes	No	No	-	-	-	-	-
B_chr08_10757113	chr08	10757113	-	Yes	Yes	No	-	-	-	-	-
B_chr08_10773951	chr08	10773951	-	Yes	No	No	-	-	-	-	-
B_chr08_10913354	chr08	10913354	-	Yes	No	No	-	-	-	-	-
B_chr08_11156625	chr08	11156625	MODERATE	Yes	No	No	-	-	-	-	-
B_chr08_11188555	chr08	11188555	-	Yes	No	No	-	-	-	-	-
B_chr08_11426877	chr08	11426877	-	Yes	No	No	-	-	-	-	-
B_chr08_11701768	chr08	11701768	-	Yes	No	No	-	-	-	-	-
B_chr08_11841511	chr08	11841511	-	Yes	No	No	-	-	-	-	-
B_chr08_12124179	chr08	12124179	-	Yes	No	No	-	-	-	-	-
B_chr08_12792759	chr08	12792759	-	Yes	No	No	-	-	-	-	-
B_chr08_12895019	chr08	12895019	-	Yes	No	No	-	-	-	-	-
B_chr08_13567421	chr08	13567421	-	Yes	No	No	-	-	-	-	-
B_chr08_13855633	chr08	13855633	-	Yes	Yes	Yes	TTTTGTGTCCAAATGCCTCATATATTATTCTTGTTTTCTTGGTAGAAGCTAACACAGCTC[T/C]TGTGTGGTGATCTCTTATCTGACCGCAGCGCAACTATCGGTTCTTCTTCATGTTTATATC	TGCCTCATATATTATTCTTGTTTTCTTGGT	GTTGCGCTGCGGTCAGA	CTTGGTAGAAGCTAACACAGCTCT	TTGGTAGAAGCTAACACAGCTCC
B_chr08_14100246	chr08	14100246	-	Yes	No	No	-	-	-	-	-
B_chr08_14329777	chr08	14329777	-	Yes	Yes	Yes	CCTAAACCCAGAGACCAAACACCACGGTGACTCACATGTTTAGGCTTCACATGTGAAATGATCGTGATGTTTTGACCTTCGGATAATTTGAAT[C/T]GKCATAAGAGTTTAGTGGAAGGGACCGAAATTCCATTATAAAAAGCAGAGCAAAGGAGC	GGCTTCACATGTGAAATGATCGT	TGGAATTTCGGTCCCTTCCACT	TGATGTTTTGACCTTCGGATAATTTGAATC	TGATGTTTTGACCTTCGGATAATTTGAATT
B_chr08_14433487	chr08	14433487	-	Yes	No	No	-	-	-	-	-
B_chr08_14554760	chr08	14554760	-	Yes	Yes	Yes	CTAGTGTGTCTACATGACTATGCTAAATGTGCCCAATGCTYGTTCTCTAGGGCCTCCATTGTTTCTTGCATT[G/A]CAACAACCTATCTTTGAATGTTAGGATTGGGATTTGTGTTTCATTTATGTTGTTGGCTGCGCGAGTGGTTGCCATGGGGCTTTTGGCTTTTTGTCCATTCCCATAGATGTCACCTATTGTTGGTGCTCAAACTCCAAAGTTAGGTCCTTGGATGATCTCAT	TGCTAAATGTGCCCAATGCT	CTCGCGCAGCCAACAACA	GGCCTCCATTGTTTCTTGCATTG	GGCCTCCATTGTTTCTTGCATTA
B_chr08_15025020	chr08	15025020	-	Yes	No	No	-	-	-	-	-
B_chr08_15056320	chr08	15056320	-	Yes	Yes	No	-	-	-	-	-
B_chr08_15628143	chr08	15628143	-	Yes	No	No	-	-	-	-	-
B_chr08_16255871	chr08	16255871	-	Yes	No	No	-	-	-	-	-
B_chr08_16564605	chr08	16564605	MODERATE	Yes	No	No	-	-	-	-	-
B_chr08_17175730	chr08	17175730	-	Yes	Yes	Yes	CCTGTATTCAGCCTCAATCCTATCCAGTGTAGCCTTCTGTTCTTCCCTAAGAGCCTTCAC[C/T]TTTGATTCTATCTCTTCCATTTTTTCCCTCCTTCGGCATGCTTTCTCCGATTCCAGTTGC	CCTATCCAGTGTAGCCTTCTGT	GCATGCCGAAGGAGGGAAAAAA	TTCTTCCCTAAGAGCCTTCACC	GTTCTTCCCTAAGAGCCTTCACT
B_chr08_17857763	chr08	17857763	-	Yes	No	No	-	-	-	-	-
B_chr08_17878370	chr08	17878370	-	Yes	No	No	-	-	-	-	-
B_chr08_19031969	chr08	19031969	-	Yes	No	No	-	-	-	-	-
B_chr08_19785746	chr08	19785746	-	Yes	No	No	-	-	-	-	-
B_chr08_19826469	chr08	19826469	HIGH	Yes	No	No	-	-	-	-	-
B_chr08_19975764	chr08	19975764	-	Yes	No	No	-	-	-	-	-
B_chr08_20090450	chr08	20090450	-	Yes	No	No	-	-	-	-	-
B_chr08_20518676	chr08	20518676	-	Yes	Yes	No	-	-	-	-	-
B_chr08_21422396	chr08	21422396	-	Yes	Yes	Yes	TTAGAAAAAGGGGWGCATATCTCA[T/G]AAAGTGCCTTGCAGAAGAAAA	CTTCACCACCACCATCCTCT	TTTTCTTCTGCAAGGCACTTT	TTAGAAAAAGGGGWGCATATCTCA	TTAGAAAAAGGGGWGCATATCTCC
B_chr08_21461160	chr08	21461160	-	Yes	No	No	-	-	-	-	-
B_chr08_21533925	chr08	21533925	-	Yes	No	No	-	-	-	-	-
B_chr08_21804629	chr08	21804629	-	Yes	No	No	-	-	-	-	-
B_chr08_22198380	chr08	22198380	-	Yes	No	No	-	-	-	-	-
B_chr08_22233435	chr08	22233435	-	Yes	No	No	-	-	-	-	-
B_chr08_23439904	chr08	23439904	-	Yes	No	No	-	-	-	-	-
B_chr08_23821077	chr08	23821077	MODERATE	Yes	No	No	-	-	-	-	-
B_chr08_24053970	chr08	24053970	-	Yes	No	No	-	-	-	-	-
B_chr08_24657760	chr08	24657760	-	Yes	No	No	-	-	-	-	-
B_chr08_25039521	chr08	25039521	-	Yes	No	No	-	-	-	-	-
B_chr09_00283845	chr09	283845	-	Yes	Yes	Yes	GTGACTATGTGTACTCCAGGGTTTCTGTTTCCCTCCATATATTAATCCCTTTCCTCACTG[C/G]AAACCCTCATCTCCTTTCTCCATCTCCACCTCCACACAAGATCAACTATGAGCCCCTTGA	AGGGTTTCTGTTTCCCTCCATAT	GGAGGTGGAGATGGAGAAAGGA	TCCATATATTAATCCCTTTCCTCACTGC	TCCATATATTAATCCCTTTCCTCACTGG
B_chr09_00870188	chr09	870188	-	Yes	No	No	-	-	-	-	-
B_chr09_01191265	chr09	1191265	-	Yes	No	No	-	-	-	-	-
B_chr09_01487498	chr09	1487498	-	Yes	No	No	-	-	-	-	-
B_chr09_01558045	chr09	1558045	-	Yes	No	No	-	-	-	-	-
B_chr09_02106161	chr09	2106161	-	Yes	Yes	No	-	-	-	-	-
B_chr09_02234302	chr09	2234302	-	Yes	No	No	-	-	-	-	-
B_chr09_02507422	chr09	2507422	HIGH	Yes	No	No	-	-	-	-	-
B_chr09_04323827	chr09	4323827	-	Yes	No	No	-	-	-	-	-
B_chr09_04512724	chr09	4512724	MODERATE	Yes	No	No	-	-	-	-	-
B_chr09_04711611	chr09	4711611	-	Yes	No	No	-	-	-	-	-
B_chr09_05047252	chr09	5047252	-	Yes	No	No	-	-	-	-	-
B_chr09_05379049	chr09	5379049	-	Yes	No	No	-	-	-	-	-
B_chr09_05380297	chr09	5380297	-	Yes	Yes	No	-	-	-	-	-
B_chr09_06009022	chr09	6009022	-	Yes	Yes	No	-	-	-	-	-
B_chr09_06530273	chr09	6530273	-	Yes	Yes	Yes	TTATTTTTATTGGAAATAATGATAAGATGGTTGAAAAATTCACAAAGGAAATAATGAAAAAAATATGAAATGAGTAACATGGGATTGTTGCATTATTTTTTGGGAATTGAAGTC[T/C]ATCAAGAAAAAAAGAGTGATTATTTTYCAAAAGAGGTATGCTAAAGAAAAGATGGTCGATGAAACACACTTTAAAAGCTTAGTCGGAAATCTCCTATATCTCACCACAACAAGACTAGAAATGATGTTTGCAATAATCTTGCTTTCAAGATTC	AATGAGTAACATGGGATTGTTGCA	TCGACCATCTTTTCTTTAGCATACCTCTTT	GTTGCATTATTTTTTGGGAATTGAAGTCT	GTTGCATTATTTTTTGGGAATTGAAGTCC
B_chr09_06667217	chr09	6667217	-	Yes	No	No	-	-	-	-	-
B_chr09_07096135	chr09	7096135	-	Yes	No	No	-	-	-	-	-
B_chr09_07469630	chr09	7469630	-	Yes	No	No	-	-	-	-	-
B_chr09_07766240	chr09	7766240	-	Yes	No	No	-	-	-	-	-
B_chr09_07901119	chr09	7901119	-	Yes	No	No	-	-	-	-	-
B_chr09_09878660	chr09	9878660	-	Yes	No	No	-	-	-	-	-
B_chr09_10735297	chr09	10735297	-	Yes	No	No	-	-	-	-	-
B_chr09_10975663	chr09	10975663	-	Yes	No	No	-	-	-	-	-
B_chr09_12184170	chr09	12184170	-	Yes	No	No	-	-	-	-	-
B_chr09_14529869	chr09	14529869	-	Yes	No	No	-	-	-	-	-
B_chr09_14806523	chr09	14806523	-	Yes	Yes	No	-	-	-	-	-
B_chr09_15068308	chr09	15068308	-	Yes	No	No	-	-	-	-	-
B_chr09_15195260	chr09	15195260	-	Yes	Yes	Yes	ATTCAAAGAAAGGGGTCCTAAGGCCAACACTAAGTTTGAAGGCTTGTAGTAAAACGTTTA[T/C]ATTCCACGTTTCTACTTAGAGCATCGCTTGGTCAAACCTATGCATGAACTGACGCAAAGT	AGGTTTGACCAAGCGATGC	GGCCAACACTAAGTTTGAAGGCT	CGATGCTCTAAGTAGAAACGTGGAATA	GATGCTCTAAGTAGAAACGTGGAATG
B_chr09_15684610	chr09	15684610	-	Yes	No	No	-	-	-	-	-
B_chr09_15731788	chr09	15731788	-	Yes	No	No	-	-	-	-	-
B_chr09_15734904	chr09	15734904	-	Yes	No	No	-	-	-	-	-
B_chr09_16607017	chr09	16607017	-	Yes	No	No	-	-	-	-	-
B_chr09_18008062	chr09	18008062	-	Yes	No	No	-	-	-	-	-
B_chr09_18938423	chr09	18938423	-	Yes	No	No	-	-	-	-	-
B_chr09_19309022	chr09	19309022	-	Yes	No	No	-	-	-	-	-
B_chr09_19966485	chr09	19966485	-	Yes	No	No	-	-	-	-	-
B_chr09_19966785	chr09	19966785	-	Yes	No	No	-	-	-	-	-
B_chr09_20338808	chr09	20338808	-	Yes	No	No	-	-	-	-	-
B_chr09_21773899	chr09	21773899	-	Yes	No	No	-	-	-	-	-
B_chr09_21939414	chr09	21939414	-	Yes	Yes	No	-	-	-	-	-
B_chr09_22782452	chr09	22782452	-	Yes	No	No	-	-	-	-	-
B_chr09_22844886	chr09	22844886	-	Yes	No	No	-	-	-	-	-
B_chr09_23340145	chr09	23340145	-	Yes	No	No	-	-	-	-	-
B_chr09_23360052	chr09	23360052	-	Yes	Yes	Yes	TTGTTAGTGGCTCAGATTTATGTTGATAGTTTTTAGAGCTACCTCTAGTAACCTTGCCTT[T/C]AGTTTTGTTGAATAGATGGAGACTGAATTTGAATGAGAATGGTTGGTGAACTAACCTTCT	GCTCAGATTTATGTTGATAGTTTTTAGAGCT	CAACCATTCTCATTCAAATTCAGTCTCCA	GCTACCTCTAGTAACCTTGCCTTT	GCTACCTCTAGTAACCTTGCCTTC
B_chr10_00093908	chr10	93908	-	Yes	No	No	-	-	-	-	-
B_chr10_00292343	chr10	292343	-	Yes	No	No	-	-	-	-	-
B_chr10_00298415	chr10	298415	-	Yes	No	No	-	-	-	-	-
B_chr10_01496690	chr10	1496690	-	Yes	No	No	-	-	-	-	-
B_chr10_01619680	chr10	1619680	-	Yes	No	No	-	-	-	-	-
B_chr10_01894049	chr10	1894049	-	Yes	No	No	-	-	-	-	-
B_chr10_01934538	chr10	1934538	-	Yes	No	No	-	-	-	-	-
B_chr10_02343419	chr10	2343419	-	Yes	No	No	-	-	-	-	-
B_chr10_02587113	chr10	2587113	-	Yes	No	No	-	-	-	-	-
B_chr10_03111618	chr10	3111618	-	Yes	Yes	Yes	ATTTCTCTTTAGTCCAAGAAGCTCCCAAGACCTAGTCGTTTGCAGTTCATGTTACTGGTT[T/A]AAGAAAACAGTTACAACTCCAGGCTGCTCTGAGTTCAAAACACAATATAGAAACATTATG	GCTCCCAAGACCTAGTCGTT	TCAGAGCAGCCTGGAGTTGT	CGTTTGCAGTTCATGTTACTGGTTT	CGTTTGCAGTTCATGTTACTGGTTA
B_chr10_03194341	chr10	3194341	-	Yes	No	No	-	-	-	-	-
B_chr10_03276017	chr10	3276017	-	Yes	No	No	-	-	-	-	-
B_chr10_03706545	chr10	3706545	-	Yes	No	No	-	-	-	-	-
B_chr10_03762304	chr10	3762304	-	Yes	No	No	-	-	-	-	-
B_chr10_04459407	chr10	4459407	-	Yes	No	No	-	-	-	-	-
B_chr10_04843872	chr10	4843872	-	Yes	No	No	-	-	-	-	-
B_chr10_04892284	chr10	4892284	-	Yes	No	No	-	-	-	-	-
B_chr10_04893394	chr10	4893394	-	Yes	No	No	-	-	-	-	-
B_chr10_05429284	chr10	5429284	-	Yes	No	No	-	-	-	-	-
B_chr10_05474778	chr10	5474778	-	Yes	No	No	-	-	-	-	-
B_chr10_05497494	chr10	5497494	-	Yes	No	No	-	-	-	-	-
B_chr10_05659361	chr10	5659361	-	Yes	No	No	-	-	-	-	-
B_chr10_05943585	chr10	5943585	MODERATE	Yes	Yes	Yes	AGATAAAGTCCTGCTGGTTTGATAAGTTTTTGATGATATAGCCAAGGTGCTTGAGCCAACTGAGAAAGATCCATACTCAGGAAACAAGCGATTCCCAAGTATAGGATAACTGCCTTCAGTGTTTGGTGAAACGTAATTTCTAGGACCATCTTTGTACATGGGGAATCTTTGGGAGTCAGCAGGAAAACCATAAGATAGGTCATCTCTTTGAAGAGATGAGAATCTGTGCTTTCCATTGTACTGATGCCAC[G/A]TTAGGCTTTCTTCATTYTCCCATTGGCGGACCCTCCCAGGAAAACAAAACAATGTAGTTCTTTCAGGAATTTCACTCAAACCTGACAAAGGAGGAGAAGATGCATATTAGGAAAATCATAGTATGGGTTTTGAAAATCCATACT…	CTTTGAAGAGATGAGAATCTGTGCT	AGGGTCCGCCAATGGGA	CTTTCCATTGTACTGATGCCACG	CTTTCCATTGTACTGATGCCACA
B_chr10_06348748	chr10	6348748	-	Yes	No	No	-	-	-	-	-
B_chr10_06814361	chr10	6814361	-	Yes	No	No	-	-	-	-	-
B_chr10_06824347	chr10	6824347	-	Yes	No	No	-	-	-	-	-
B_chr10_07565054	chr10	7565054	-	Yes	No	No	-	-	-	-	-
B_chr10_07712680	chr10	7712680	-	Yes	No	No	-	-	-	-	-
B_chr10_08130917	chr10	8130917	-	Yes	No	No	-	-	-	-	-
B_chr10_10043161	chr10	10043161	-	Yes	No	No	-	-	-	-	-
B_chr10_10747165	chr10	10747165	-	Yes	No	No	-	-	-	-	-
B_chr10_11285393	chr10	11285393	-	Yes	No	No	-	-	-	-	-
B_chr10_11450342	chr10	11450342	-	Yes	No	No	-	-	-	-	-
B_chr10_11857430	chr10	11857430	-	Yes	No	No	-	-	-	-	-
B_chr10_12034476	chr10	12034476	-	Yes	No	No	-	-	-	-	-
B_chr10_12243419	chr10	12243419	-	Yes	Yes	No	-	-	-	-	-
B_chr10_12535136	chr10	12535136	-	Yes	Yes	No	-	-	-	-	-
B_chr10_14144799	chr10	14144799	-	Yes	No	No	-	-	-	-	-
B_chr10_15293607	chr10	15293607	-	Yes	Yes	Yes	ATTTGAGATACTCTTCCCAACCAATTAAGGGAATTTTTAGTGTGTGAGGATCAAGGTGAT[G/A]GTGATGCTTAGATGGGATATAAGCTTCTGAGTAACTAAGGATGAAAGGAATGGAGTTAAC	CTTTCATCCTTAGTTACTCAGAAGCTTA	CCCAACCAATTAAGGGAATTTTTAGTGTGT	AGCTTATATCCCATCTAAGCATCACC	GAAGCTTATATCCCATCTAAGCATCACT
B_chr10_15510322	chr10	15510322	-	Yes	No	No	-	-	-	-	-
B_chr10_15531138	chr10	15531138	-	Yes	No	No	-	-	-	-	-
B_chr10_15660663	chr10	15660663	-	Yes	No	No	-	-	-	-	-
B_chr10_15701429	chr10	15701429	-	Yes	No	No	-	-	-	-	-
B_chr10_15882598	chr10	15882598	-	Yes	No	No	-	-	-	-	-
B_chr10_15943184	chr10	15943184	-	Yes	No	No	-	-	-	-	-
B_chr10_15990967	chr10	15990967	-	Yes	No	No	-	-	-	-	-
B_chr10_15994932	chr10	15994932	-	Yes	No	No	-	-	-	-	-
B_chr10_16334984	chr10	16334984	-	Yes	No	No	-	-	-	-	-
B_chr10_16414798	chr10	16414798	HIGH	Yes	No	No	-	-	-	-	-
B_chr10_16673126	chr10	16673126	-	Yes	Yes	Yes	CTTATCTCTACACTCAAGTGCTACATCATTTTCCTACGCACTCAAGGCTACTACAACGTC[G/C]TTTTTCGGTTGTTTCCTCCACCAAAACTTACCTTAGCCAACATAGGAGTCATGAGGATCA	GTGCTACATCATTTTCCTACGCA	TTTTGGTGGAGGAAACAACCGAAAA	ACTCAAGGCTACTACAACGTCG	ACTCAAGGCTACTACAACGTCC
B_chr10_16766431	chr10	16766431	-	Yes	Yes	Yes	CGTTGACGGGCTCCAAAAACTGATTTCCATCCAAATCTGTCAACCAGGTGGCTCCTTCTC[G/A]AGTCAACCGCTCCAACTTGGTCTAAACTTACCCCTAGGATCACTGATCAATCCCCTGAGG	GATCCTAGGGGTAAGTTTAGACCA	TGTCAACCAGGTGGCTCCTT	CAAGTTGGAGCGGTTGACTC	CAAGTTGGAGCGGTTGACTT
B_chr10_17689813	chr10	17689813	-	Yes	No	No	-	-	-	-	-
B_chr10_18116851	chr10	18116851	-	Yes	No	No	-	-	-	-	-
B_chr10_18448497	chr10	18448497	-	Yes	No	No	-	-	-	-	-
B_chr10_18465480	chr10	18465480	-	Yes	No	No	-	-	-	-	-
B_chr10_18939687	chr10	18939687	-	Yes	No	No	-	-	-	-	-
B_chr10_19327361	chr10	19327361	-	Yes	No	No	-	-	-	-	-
B_chr10_19420079	chr10	19420079	-	Yes	No	No	-	-	-	-	-
B_chr10_20485012	chr10	20485012	-	Yes	No	No	-	-	-	-	-
B_chr10_20718556	chr10	20718556	-	Yes	No	No	-	-	-	-	-
B_chr10_20750283	chr10	20750283	-	Yes	Yes	Yes	CTTACAAGCAATCAACATATCATCAACATATATTAGCAAAGAAATACAATTTTCATGAGA[T/A]AATTTACTAAAATAGACATAATGATCAAGTTTACTTCTAATGTAATTCTTCCTACCATAA	TAGGAAGAATTACATTAGAAGTAAACTTGATCAT	TCATCAACATATATTAGCAAAGAAATACAATTTTCATGAG	AGTAAACTTGATCATTATGTCTATTTTAGTAAATTA	AGTAAACTTGATCATTATGTCTATTTTAGTAAATTT
B_chr10_20770952	chr10	20770952	-	Yes	No	No	-	-	-	-	-
B_chr10_21459140	chr10	21459140	-	Yes	No	No	-	-	-	-	-
B_chr10_21484325	chr10	21484325	-	Yes	No	No	-	-	-	-	-
B_chr10_21598673	chr10	21598673	-	Yes	No	No	-	-	-	-	-
B_chr10_22071272	chr10	22071272	-	Yes	No	No	-	-	-	-	-
B_chr10_23706590	chr10	23706590	-	Yes	Yes	No	-	-	-	-	-
B_chr10_23793141	chr10	23793141	-	Yes	No	No	-	-	-	-	-
B_chr11_00224516	chr11	224516	-	Yes	No	No	-	-	-	-	-
B_chr11_00281759	chr11	281759	MODERATE	Yes	No	No	-	-	-	-	-
B_chr11_00508480	chr11	508480	-	Yes	No	No	-	-	-	-	-
B_chr11_00588366	chr11	588366	MODERATE	Yes	No	No	-	-	-	-	-
B_chr11_00853367	chr11	853367	MODERATE	Yes	No	No	-	-	-	-	-
B_chr11_00905175	chr11	905175	-	Yes	No	No	-	-	-	-	-
B_chr11_01823529	chr11	1823529	-	Yes	No	No	-	-	-	-	-
B_chr11_02580612	chr11	2580612	-	Yes	No	No	-	-	-	-	-
B_chr11_03008491	chr11	3008491	-	Yes	No	No	-	-	-	-	-
B_chr11_03377522	chr11	3377522	-	Yes	Yes	No	-	-	-	-	-
B_chr11_03404349	chr11	3404349	-	Yes	No	No	-	-	-	-	-
B_chr11_03724935	chr11	3724935	-	Yes	No	No	-	-	-	-	-
B_chr11_04440840	chr11	4440840	-	Yes	No	No	-	-	-	-	-
B_chr11_05102311	chr11	5102311	-	Yes	Yes	No	-	-	-	-	-
B_chr11_05157143	chr11	5157143	MODERATE	Yes	No	No	-	-	-	-	-
B_chr11_05540169	chr11	5540169	-	Yes	No	No	-	-	-	-	-
B_chr11_05631422	chr11	5631422	-	Yes	No	No	-	-	-	-	-
B_chr11_06146922	chr11	6146922	MODERATE	Yes	No	No	-	-	-	-	-
B_chr11_06671325	chr11	6671325	-	Yes	No	No	-	-	-	-	-
B_chr11_07201272	chr11	7201272	-	Yes	Yes	Yes	AATTGAGCTCCCCAACTCTAAGACAACATATAGAGACTTCATGGAGAACGTTTCTTTCCT[T/C]GAATTCATCCACACTACTCTATCCTCTACCTCTCCATTCACTAACTTGCCTTGCAGTCTA	CCAACTCTAAGACAACATATAGAGACTTC	AGGTAGAGGATAGAGTAGTGTGGATGAATT	CTTCATGGAGAACGTTTCTTTCCTT	CTTCATGGAGAACGTTTCTTTCCTC
B_chr11_07463687	chr11	7463687	-	Yes	No	No	-	-	-	-	-
B_chr11_08032149	chr11	8032149	-	Yes	No	No	-	-	-	-	-
B_chr11_10214610	chr11	10214610	-	Yes	No	No	-	-	-	-	-
B_chr11_10295021	chr11	10295021	-	Yes	No	No	-	-	-	-	-
B_chr11_10331013	chr11	10331013	-	Yes	No	No	-	-	-	-	-
B_chr11_10360393	chr11	10360393	-	Yes	No	No	-	-	-	-	-
B_chr11_11179517	chr11	11179517	-	Yes	No	No	-	-	-	-	-
B_chr11_11517954	chr11	11517954	-	Yes	No	No	-	-	-	-	-
B_chr11_11616586	chr11	11616586	-	Yes	No	No	-	-	-	-	-
B_chr11_11645228	chr11	11645228	-	Yes	No	No	-	-	-	-	-
B_chr11_12410553	chr11	12410553	-	Yes	No	No	-	-	-	-	-
B_chr11_13005873	chr11	13005873	-	Yes	No	No	-	-	-	-	-
B_chr11_13329935	chr11	13329935	-	Yes	No	No	-	-	-	-	-
B_chr11_13569620	chr11	13569620	-	Yes	No	No	-	-	-	-	-
B_chr11_14063259	chr11	14063259	-	Yes	No	No	-	-	-	-	-
B_chr11_14756991	chr11	14756991	-	Yes	Yes	No	-	-	-	-	-
B_chr11_15131498	chr11	15131498	-	Yes	No	No	-	-	-	-	-
B_chr11_15335893	chr11	15335893	-	Yes	No	No	-	-	-	-	-
B_chr11_15340156	chr11	15340156	-	Yes	No	No	-	-	-	-	-
B_chr11_15592012	chr11	15592012	-	Yes	No	No	-	-	-	-	-
B_chr11_16266447	chr11	16266447	-	Yes	No	No	-	-	-	-	-
B_chr11_16424209	chr11	16424209	-	Yes	No	No	-	-	-	-	-
B_chr11_16425677	chr11	16425677	-	Yes	No	No	-	-	-	-	-
B_chr11_16710997	chr11	16710997	-	Yes	No	No	-	-	-	-	-
B_chr11_18007076	chr11	18007076	MODERATE	Yes	Yes	No	-	-	-	-	-
B_chr11_18109533	chr11	18109533	-	Yes	No	No	-	-	-	-	-
B_chr11_18903300	chr11	18903300	MODERATE	Yes	No	No	-	-	-	-	-
B_chr11_19085840	chr11	19085840	-	Yes	No	No	-	-	-	-	-
B_chr11_19183592	chr11	19183592	-	Yes	No	No	-	-	-	-	-
B_chr11_19380736	chr11	19380736	-	Yes	Yes	No	-	-	-	-	-
B_chr11_19823998	chr11	19823998	MODERATE	Yes	Yes	Yes	TGGTTTTATCATTGAATGGAAATAGATATTACATGCATATGGTTGTTTTCTTCTCTGTTTTATGAAGGCTAAGACATCCTTTGACCAACTTTGGTCTCTGCAATGTTTCAATTTACCTTTCTTTTGGGCATAATTTGTAAGTTTGCATCAAGGGCACAGGATCATCAGCTGCTTGTTTGGTTTATGTTTTTTGGGCACAGGCCATATTGGAGATGCTATTTTCCAAATACTCAAGCCATAATATATGTTG[T/A]TGATTCAAGTGATACYGATAGATTGGTAATAGCTAAAGATGAGTTTCATGCAATTCTGCAGGTACTGAACTGAGTTCTATAATTCCTGCTTCTTACTTTGCTTATTTATTATCCTTATCATTGTAGTTTTATTAACAGATATAG…	CACAGGCCATATTGGAGATGC	TGCATGAAACTCATCTTTAGCTATTACCAATCT	CTATTTTCCAAATACTCAAGCCATAATATATGTTGT	CTATTTTCCAAATACTCAAGCCATAATATATGTTGA
B_chr11_19985964	chr11	19985964	-	Yes	Yes	Yes	GCTTGAGCTAGCTCTTTTTATGGACAATTTGAATGATTTTTTTTTACATGTTTTGGATAC[G/A]TGATTTGTATATTAGCTTTCGCTTTTGCTTTTGATGTTTTGGATAGTTTTCAATAGTTTT	TCCAAAACATCAAAAGCAAAAGCG	AGCTAGCTCTTTTTATGGACAATTTGAATGATTTT	GCAAAAGCGAAAGCTAATATACAAATCAC	AGCAAAAGCGAAAGCTAATATACAAATCAT
B_chr11_20016696	chr11	20016696	-	Yes	Yes	No	-	-	-	-	-
B_chr11_20091829	chr11	20091829	-	Yes	No	No	-	-	-	-	-
B_chr11_20150074	chr11	20150074	-	Yes	No	No	-	-	-	-	-
B_chr12_00170716	chr12	170716	-	Yes	No	No	-	-	-	-	-
B_chr12_00395325	chr12	395325	-	Yes	No	No	-	-	-	-	-
B_chr12_00772090	chr12	772090	-	Yes	No	No	-	-	-	-	-
B_chr12_00981682	chr12	981682	-	Yes	No	No	-	-	-	-	-
B_chr12_01606844	chr12	1606844	-	Yes	No	No	-	-	-	-	-
B_chr12_01793993	chr12	1793993	-	Yes	Yes	No	-	-	-	-	-
B_chr12_02313951	chr12	2313951	-	Yes	No	No	-	-	-	-	-
B_chr12_02792596	chr12	2792596	-	Yes	No	No	-	-	-	-	-
B_chr12_02820179	chr12	2820179	-	Yes	Yes	No	-	-	-	-	-
B_chr12_02836263	chr12	2836263	-	Yes	No	No	-	-	-	-	-
B_chr12_02868226	chr12	2868226	-	Yes	Yes	No	-	-	-	-	-
B_chr12_03028418	chr12	3028418	-	Yes	No	No	-	-	-	-	-
B_chr12_03225986	chr12	3225986	-	Yes	No	No	-	-	-	-	-
B_chr12_03338776	chr12	3338776	-	Yes	No	No	-	-	-	-	-
B_chr12_03381325	chr12	3381325	-	Yes	No	No	-	-	-	-	-
B_chr12_03385819	chr12	3385819	-	Yes	No	No	-	-	-	-	-
B_chr12_03647679	chr12	3647679	-	Yes	Yes	No	-	-	-	-	-
B_chr12_03774245	chr12	3774245	MODERATE	Yes	No	No	-	-	-	-	-
B_chr12_04470398	chr12	4470398	-	Yes	No	No	-	-	-	-	-
B_chr12_05445320	chr12	5445320	-	Yes	Yes	No	-	-	-	-	-
B_chr12_05989867	chr12	5989867	-	Yes	No	No	-	-	-	-	-
B_chr12_05993396	chr12	5993396	-	Yes	No	No	-	-	-	-	-
B_chr12_06366187	chr12	6366187	-	Yes	No	No	-	-	-	-	-
B_chr12_06474855	chr12	6474855	-	Yes	No	No	-	-	-	-	-
B_chr12_06972827	chr12	6972827	-	Yes	Yes	No	-	-	-	-	-
B_chr12_07042819	chr12	7042819	MODERATE	Yes	No	No	-	-	-	-	-
B_chr12_07227337	chr12	7227337	MODERATE	Yes	No	No	-	-	-	-	-
B_chr12_07706026	chr12	7706026	-	Yes	No	No	-	-	-	-	-
B_chr12_07745097	chr12	7745097	-	Yes	No	No	-	-	-	-	-
B_chr12_08024636	chr12	8024636	-	Yes	No	No	-	-	-	-	-
B_chr12_09005000	chr12	9005000	-	Yes	No	No	-	-	-	-	-
B_chr12_09646960	chr12	9646960	-	Yes	No	No	-	-	-	-	-
B_chr12_09912384	chr12	9912384	-	Yes	No	No	-	-	-	-	-
B_chr12_10401016	chr12	10401016	-	Yes	No	No	-	-	-	-	-
B_chr12_10528785	chr12	10528785	-	Yes	No	No	-	-	-	-	-
B_chr12_10627875	chr12	10627875	-	Yes	No	No	-	-	-	-	-
B_chr12_10688851	chr12	10688851	-	Yes	No	No	-	-	-	-	-
B_chr12_10902893	chr12	10902893	-	Yes	No	No	-	-	-	-	-
B_chr12_10924125	chr12	10924125	-	Yes	No	No	-	-	-	-	-
B_chr12_11453699	chr12	11453699	-	Yes	No	No	-	-	-	-	-
B_chr12_11519350	chr12	11519350	-	Yes	No	No	-	-	-	-	-
B_chr12_11537225	chr12	11537225	-	Yes	No	No	-	-	-	-	-
B_chr12_11640836	chr12	11640836	-	Yes	No	No	-	-	-	-	-
B_chr12_11850555	chr12	11850555	-	Yes	No	No	-	-	-	-	-
B_chr12_12499609	chr12	12499609	-	Yes	No	No	-	-	-	-	-
B_chr12_12513363	chr12	12513363	-	Yes	No	No	-	-	-	-	-
B_chr12_12788914	chr12	12788914	-	Yes	No	No	-	-	-	-	-
B_chr12_13713220	chr12	13713220	-	Yes	No	No	-	-	-	-	-
B_chr12_13721531	chr12	13721531	-	Yes	No	No	-	-	-	-	-
B_chr12_13920623	chr12	13920623	-	Yes	No	No	-	-	-	-	-
B_chr12_13953353	chr12	13953353	-	Yes	No	No	-	-	-	-	-
B_chr12_14069475	chr12	14069475	-	Yes	No	No	-	-	-	-	-
B_chr12_14308966	chr12	14308966	-	Yes	No	No	-	-	-	-	-
B_chr12_15697144	chr12	15697144	-	Yes	No	No	-	-	-	-	-
B_chr12_15702112	chr12	15702112	-	Yes	No	No	-	-	-	-	-
B_chr12_15813757	chr12	15813757	-	Yes	No	No	-	-	-	-	-
B_chr12_15874929	chr12	15874929	-	Yes	No	No	-	-	-	-	-
B_chr12_15947756	chr12	15947756	-	Yes	No	No	-	-	-	-	-
B_chr12_16426387	chr12	16426387	-	Yes	Yes	No	-	-	-	-	-
B_chr12_16629548	chr12	16629548	-	Yes	No	No	-	-	-	-	-
B_chr12_16760660	chr12	16760660	-	Yes	No	No	-	-	-	-	-
B_chr12_16765388	chr12	16765388	-	Yes	No	No	-	-	-	-	-
B_chr12_16794734	chr12	16794734	-	Yes	No	No	-	-	-	-	-
B_chr12_16839480	chr12	16839480	MODERATE	Yes	No	No	-	-	-	-	-
B_chr12_17171763	chr12	17171763	-	Yes	Yes	No	-	-	-	-	-
B_chr12_17197202	chr12	17197202	-	Yes	No	No	-	-	-	-	-
B_chr12_20369430	chr12	20369430	-	Yes	No	No	-	-	-	-	-
B_chr12_22473026	chr12	22473026	-	Yes	No	No	-	-	-	-	-
B_chr12_23153449	chr12	23153449	-	Yes	No	No	-	-	-	-	-
B_chr12_25096562	chr12	25096562	-	Yes	No	No	-	-	-	-	-
B_chr12_25146112	chr12	25146112	-	Yes	No	No	-	-	-	-	-
B_chr12_25283009	chr12	25283009	-	Yes	No	No	-	-	-	-	-
B_chr12_25380170	chr12	25380170	-	Yes	No	No	-	-	-	-	-
B_chr13_00247694	chr13	247694	-	Yes	No	No	-	-	-	-	-
B_chr13_00343826	chr13	343826	MODERATE	Yes	No	No	-	-	-	-	-
B_chr13_02347802	chr13	2347802	MODERATE	Yes	No	No	-	-	-	-	-
B_chr13_02610238	chr13	2610238	-	Yes	No	No	-	-	-	-	-
B_chr13_02849026	chr13	2849026	-	Yes	No	No	-	-	-	-	-
B_chr13_02909255	chr13	2909255	-	Yes	No	No	-	-	-	-	-
B_chr13_03091943	chr13	3091943	-	Yes	No	No	-	-	-	-	-
B_chr13_03363473	chr13	3363473	-	Yes	Yes	No	-	-	-	-	-
B_chr13_03438712	chr13	3438712	-	Yes	Yes	No	-	-	-	-	-
B_chr13_03640884	chr13	3640884	-	Yes	No	No	-	-	-	-	-
B_chr13_03806794	chr13	3806794	MODERATE	Yes	No	No	-	-	-	-	-
B_chr13_03861914	chr13	3861914	-	Yes	No	No	-	-	-	-	-
B_chr13_04155746	chr13	4155746	-	Yes	No	No	-	-	-	-	-
B_chr13_04265088	chr13	4265088	MODERATE	Yes	No	No	-	-	-	-	-
B_chr13_04608008	chr13	4608008	-	Yes	Yes	Yes	GGAGGGCTTTTCACCATTGTTGCTCTATGGCTGTTGCAGTAGAATCAGCTCCAGTTTCTA[T/G]TCATTTGCTTTACATTTTCCATGAATGAGTTGGGTAGACTTGTAAATGGTGGTTGTCTTG	GCTCTATGGCTGTTGCAGT	CCCAACTCATTCATGGAAAATGTAAAGCA	GCAGTAGAATCAGCTCCAGTTTCTAT	GCAGTAGAATCAGCTCCAGTTTCTAG
B_chr13_05248110	chr13	5248110	-	Yes	No	No	-	-	-	-	-
B_chr13_05628499	chr13	5628499	-	Yes	No	No	-	-	-	-	-
B_chr13_05965139	chr13	5965139	-	Yes	Yes	No	-	-	-	-	-
B_chr13_06249837	chr13	6249837	-	Yes	No	No	-	-	-	-	-
B_chr13_06456486	chr13	6456486	-	Yes	Yes	No	-	-	-	-	-
B_chr13_06533379	chr13	6533379	-	Yes	Yes	No	-	-	-	-	-
B_chr13_06962628	chr13	6962628	-	Yes	Yes	No	-	-	-	-	-
B_chr13_07491809	chr13	7491809	-	Yes	No	No	-	-	-	-	-
B_chr13_07662300	chr13	7662300	-	Yes	No	No	-	-	-	-	-
B_chr13_07668174	chr13	7668174	MODERATE	Yes	No	No	-	-	-	-	-
B_chr13_08253643	chr13	8253643	MODERATE	Yes	No	No	-	-	-	-	-
B_chr13_08386669	chr13	8386669	-	Yes	No	No	-	-	-	-	-
B_chr13_09534291	chr13	9534291	-	Yes	No	No	-	-	-	-	-
B_chr13_10212000	chr13	10212000	-	Yes	No	No	-	-	-	-	-
B_chr13_10624352	chr13	10624352	-	Yes	No	No	-	-	-	-	-
B_chr13_10624777	chr13	10624777	-	Yes	No	No	-	-	-	-	-
B_chr13_10655370	chr13	10655370	-	Yes	No	No	-	-	-	-	-
B_chr13_11475511	chr13	11475511	MODERATE	Yes	No	No	-	-	-	-	-
B_chr13_11726848	chr13	11726848	-	Yes	No	No	-	-	-	-	-
B_chr13_13600612	chr13	13600612	-	Yes	No	No	-	-	-	-	-
B_chr13_13745492	chr13	13745492	-	Yes	No	No	-	-	-	-	-
B_chr13_13980018	chr13	13980018	-	Yes	No	No	-	-	-	-	-
B_chr13_13981943	chr13	13981943	-	Yes	Yes	No	-	-	-	-	-
B_chr13_13990078	chr13	13990078	-	Yes	No	No	-	-	-	-	-
B_chr13_14510253	chr13	14510253	-	Yes	No	No	-	-	-	-	-
B_chr13_16123268	chr13	16123268	-	Yes	No	No	-	-	-	-	-
B_chr13_16476976	chr13	16476976	-	Yes	No	No	-	-	-	-	-
B_chr13_16578876	chr13	16578876	-	Yes	No	No	-	-	-	-	-
B_chr13_17258576	chr13	17258576	-	Yes	No	No	-	-	-	-	-
B_chr13_17335756	chr13	17335756	-	Yes	No	No	-	-	-	-	-
B_chr13_17468722	chr13	17468722	-	Yes	No	No	-	-	-	-	-
B_chr13_17606313	chr13	17606313	-	Yes	No	No	-	-	-	-	-
B_chr13_18818458	chr13	18818458	-	Yes	No	No	-	-	-	-	-
B_chr13_18924808	chr13	18924808	-	Yes	No	No	-	-	-	-	-
B_chr13_18968724	chr13	18968724	-	Yes	No	No	-	-	-	-	-
B_chr13_19058795	chr13	19058795	MODERATE	Yes	No	No	-	-	-	-	-
B_chr13_19146420	chr13	19146420	-	Yes	No	No	-	-	-	-	-
B_chr13_19440356	chr13	19440356	-	Yes	No	No	-	-	-	-	-
B_chr13_20956518	chr13	20956518	-	Yes	No	No	-	-	-	-	-
B_chr13_23404775	chr13	23404775	-	Yes	Yes	Yes	AAAAAAGAGTATTTAAGGCGTTGTTACAAGCCTCCTTATAGGCGTTCAGATGTCGTTCAAGGGCCATCCGACGCCGTTCAGACGCCGTTTAGAGGCGTCGTTTCAGGCGCCGTTCAGGTGCCATTCAAGGCGCACCTCAGCCACCATTCTGACATTGTTTAGGCCCGATTTAGAGGCGTTGCAGCGACGTCTTTCAGGCGAYGTTCTGATGCCGTTTAGGCGCAATTGGAGGCGCTACAGGCATCCG[T/C]TCTAGGCACCATTCAAGAGTCATCTTAGTTTCAAGCTACGCTGGCGATTCCAATCCACAACGTCACTGTTCTGGTGCCATTTCTAGCAAAATGGTGGCATCTTCCTTATGATGCCACTTGTAGGAACGCTGCAGACATCGTCGTTTG…	CCAGCGTAGCTTGAAACTAAGA	GCCGTTTAGGCGCAATTGGA	ATGACTCTTGAATGGTGCCTAGAA	ATGACTCTTGAATGGTGCCTAGAG
B_chr13_24018254	chr13	24018254	-	Yes	No	No	-	-	-	-	-
B_chr13_26153319	chr13	26153319	HIGH	Yes	No	No	-	-	-	-	-
B_chr13_28322541	chr13	28322541	-	Yes	Yes	No	-	-	-	-	-
B_chr13_28708704	chr13	28708704	-	Yes	No	No	-	-	-	-	-
B_chr14_00099033	chr14	99033	MODERATE	Yes	No	No	-	-	-	-	-
B_chr14_00834114	chr14	834114	-	Yes	No	No	-	-	-	-	-
B_chr14_00963566	chr14	963566	MODERATE	Yes	No	No	-	-	-	-	-
B_chr14_00990636	chr14	990636	-	Yes	No	No	-	-	-	-	-
B_chr14_01327713	chr14	1327713	-	Yes	No	No	-	-	-	-	-
B_chr14_02827494	chr14	2827494	-	Yes	Yes	No	-	-	-	-	-
B_chr14_03376854	chr14	3376854	-	Yes	No	No	-	-	-	-	-
B_chr14_04746441	chr14	4746441	-	Yes	No	No	-	-	-	-	-
B_chr14_04923589	chr14	4923589	-	Yes	No	No	-	-	-	-	-
B_chr14_05670789	chr14	5670789	-	Yes	No	No	-	-	-	-	-
B_chr14_05695964	chr14	5695964	-	Yes	No	No	-	-	-	-	-
B_chr14_06370658	chr14	6370658	-	Yes	No	No	-	-	-	-	-
B_chr14_06632515	chr14	6632515	-	Yes	No	No	-	-	-	-	-
B_chr14_07666101	chr14	7666101	-	Yes	No	No	-	-	-	-	-
B_chr14_08065504	chr14	8065504	-	Yes	Yes	No	-	-	-	-	-
B_chr14_08402486	chr14	8402486	-	Yes	Yes	No	-	-	-	-	-
B_chr14_08710691	chr14	8710691	-	Yes	No	No	-	-	-	-	-
B_chr14_09796375	chr14	9796375	-	Yes	No	No	-	-	-	-	-
B_chr14_10851026	chr14	10851026	-	Yes	No	No	-	-	-	-	-
B_chr14_11509356	chr14	11509356	-	Yes	No	No	-	-	-	-	-
B_chr14_11794364	chr14	11794364	-	Yes	No	No	-	-	-	-	-
B_chr14_11843700	chr14	11843700	-	Yes	No	No	-	-	-	-	-
B_chr14_11893318	chr14	11893318	-	Yes	No	No	-	-	-	-	-
B_chr14_11975776	chr14	11975776	-	Yes	No	No	-	-	-	-	-
B_chr14_12451607	chr14	12451607	-	Yes	No	No	-	-	-	-	-
B_chr14_12568223	chr14	12568223	-	Yes	No	No	-	-	-	-	-
B_chr14_12963719	chr14	12963719	-	Yes	Yes	No	-	-	-	-	-
B_chr14_12978892	chr14	12978892	-	Yes	No	No	-	-	-	-	-
B_chr14_14451500	chr14	14451500	-	Yes	No	No	-	-	-	-	-
B_chr14_14586222	chr14	14586222	-	Yes	No	No	-	-	-	-	-
B_chr14_15146565	chr14	15146565	-	Yes	No	No	-	-	-	-	-
B_chr14_16003457	chr14	16003457	-	Yes	No	No	-	-	-	-	-
B_chr14_16872460	chr14	16872460	-	Yes	No	No	-	-	-	-	-
B_chr14_17082092	chr14	17082092	MODERATE	Yes	No	No	-	-	-	-	-
B_chr14_17083007	chr14	17083007	-	Yes	No	No	-	-	-	-	-
B_chr14_17750604	chr14	17750604	-	Yes	No	No	-	-	-	-	-
B_chr14_17870758	chr14	17870758	-	Yes	No	No	-	-	-	-	-
B_chr14_18369667	chr14	18369667	-	Yes	No	No	-	-	-	-	-
B_chr14_19397310	chr14	19397310	-	Yes	No	No	-	-	-	-	-
B_chr14_19825046	chr14	19825046	-	Yes	Yes	No	-	-	-	-	-
B_chr14_20324828	chr14	20324828	-	Yes	No	No	-	-	-	-	-
B_chr14_20753070	chr14	20753070	-	Yes	No	No	-	-	-	-	-
B_chr14_21033132	chr14	21033132	-	Yes	No	No	-	-	-	-	-
B_chr14_21362076	chr14	21362076	-	Yes	No	No	-	-	-	-	-
B_chr14_21389635	chr14	21389635	-	Yes	No	No	-	-	-	-	-
B_chr14_21863706	chr14	21863706	-	Yes	Yes	No	-	-	-	-	-
B_chr14_22094753	chr14	22094753	-	Yes	No	No	-	-	-	-	-
B_chr14_22585151	chr14	22585151	-	Yes	No	No	-	-	-	-	-
B_chr14_22722379	chr14	22722379	MODERATE	Yes	No	No	-	-	-	-	-
B_chr14_23271731	chr14	23271731	-	Yes	No	No	-	-	-	-	-
B_chr14_23833196	chr14	23833196	MODERATE	Yes	No	No	-	-	-	-	-
B_chr14_23942115	chr14	23942115	-	Yes	No	No	-	-	-	-	-
B_chr14_24445210	chr14	24445210	MODERATE	Yes	No	No	-	-	-	-	-
B_chr14_24453665	chr14	24453665	-	Yes	No	No	-	-	-	-	-
B_chr14_24600904	chr14	24600904	MODERATE	Yes	Yes	Yes	ATGAAAATGTCTTGCCTTCTTTGTTTTGTAGTGTGGCCTCTTTGACACGCTAATGTAACA[C/G]TTGCTTTAATAGGTCCAGATGTGGACATCAAAACTTTACTAGAACGTGTGACAATGCCAA	ACGTTCTAGTAAAGTTTTGATGTCCAC	GTGTGGCCTCTTTGACACGC	TCCACATCTGGACCTATTAAAGCAAG	CCACATCTGGACCTATTAAAGCAAC
B_chr14_25186521	chr14	25186521	-	Yes	No	No	-	-	-	-	-
B_chr14_25677875	chr14	25677875	-	Yes	No	No	-	-	-	-	-
B_chr14_25818081	chr14	25818081	-	Yes	No	No	-	-	-	-	-
B_chr14_25953058	chr14	25953058	MODERATE	Yes	No	No	-	-	-	-	-
B_chr14_26218555	chr14	26218555	-	Yes	No	No	-	-	-	-	-
B_chr14_26646923	chr14	26646923	-	Yes	No	No	-	-	-	-	-
B_chr14_27625666	chr14	27625666	-	Yes	Yes	Yes	CGGCACTTGTAGAATAGAGTGGGCCCGACAAATCAACTGTCATTGGTTTAGTAGAAAGAT[T/A]CTACAACCCACTCCAAGGAATCGTCAATATCGACGGCAAAGATATAAGGTCCTATCAACT	GGCCCGACAAATCAACTGT	TGCCGTCGATATTGACGATTCCT	CAAATCAACTGTCATTGGTTTAGTAGAAAGATT	CAAATCAACTGTCATTGGTTTAGTAGAAAGATA
B_chr14_27745328	chr14	27745328	-	Yes	No	No	-	-	-	-	-
B_chr14_28522490	chr14	28522490	-	Yes	No	No	-	-	-	-	-
B_chr14_28780754	chr14	28780754	-	Yes	No	No	-	-	-	-	-
B_chr14_29048711	chr14	29048711	-	Yes	No	No	-	-	-	-	-
B_chr14_29071684	chr14	29071684	-	Yes	No	No	-	-	-	-	-
B_chr14_29349680	chr14	29349680	-	Yes	No	No	-	-	-	-	-
B_chr15_00362233	chr15	362233	-	Yes	No	No	-	-	-	-	-
B_chr15_00531593	chr15	531593	-	Yes	No	No	-	-	-	-	-
B_chr15_00570238	chr15	570238	MODERATE	Yes	No	No	-	-	-	-	-
B_chr15_00719416	chr15	719416	-	Yes	No	No	-	-	-	-	-
B_chr15_01391458	chr15	1391458	-	Yes	No	No	-	-	-	-	-
B_chr15_02622968	chr15	2622968	-	Yes	No	No	-	-	-	-	-
B_chr15_05305761	chr15	5305761	-	Yes	No	No	-	-	-	-	-
B_chr15_06233014	chr15	6233014	-	Yes	Yes	Yes	TTTTTTGTATGGAATTATGAGAAAGCATACTTATATACATTTAGTTCAACTAACTAGAAA[T/A]TATTAGCAATACTTAGATGATTCGTTCCCAATTGGTGTCTCAGCTGATTCATGTCCAACT	GAGACACCAATTGGGAACGAA	AGAAAGCATACTTATATACATTTAGTTCAACTAACTAGAA	TGGGAACGAATCATCTAAGTATTGCTAATAA	TGGGAACGAATCATCTAAGTATTGCTAATAT
B_chr15_06402344	chr15	6402344	-	Yes	Yes	No	-	-	-	-	-
B_chr15_06722533	chr15	6722533	-	Yes	No	No	-	-	-	-	-
B_chr15_07828384	chr15	7828384	-	Yes	No	No	-	-	-	-	-
B_chr15_08117804	chr15	8117804	-	Yes	No	No	-	-	-	-	-
B_chr15_08544805	chr15	8544805	-	Yes	No	No	-	-	-	-	-
B_chr15_08606737	chr15	8606737	-	Yes	No	No	-	-	-	-	-
B_chr15_08906449	chr15	8906449	-	Yes	No	No	-	-	-	-	-
B_chr15_09042869	chr15	9042869	-	Yes	Yes	Yes	CCCCATTTACAAGATGCATGTCGAGTTGATGATCTATTGTTATCTTATCATGATTTCCCA[G/A]TGGAGCCTTTTTTAGTCATTTGGTCAGGCTCACACTTTATGATATTGTCATGATTCTTTG	TCATAAAGTGTGAGCCTGACCA	TGCATGTCGAGTTGATGATCTATTGTTATCT	ACCAAATGACTAAAAAAGGCTCCAC	GACCAAATGACTAAAAAAGGCTCCAT
B_chr15_10707179	chr15	10707179	-	Yes	No	No	-	-	-	-	-
B_chr15_11065299	chr15	11065299	-	Yes	No	No	-	-	-	-	-
B_chr15_12019820	chr15	12019820	-	Yes	Yes	No	-	-	-	-	-
B_chr15_12907001	chr15	12907001	-	Yes	No	No	-	-	-	-	-
B_chr15_13137936	chr15	13137936	-	Yes	No	No	-	-	-	-	-
B_chr15_13272894	chr15	13272894	-	Yes	No	No	-	-	-	-	-
B_chr15_13300050	chr15	13300050	-	Yes	No	No	-	-	-	-	-
B_chr15_18120903	chr15	18120903	-	Yes	No	No	-	-	-	-	-
B_chr15_18203266	chr15	18203266	-	Yes	No	No	-	-	-	-	-
B_chr15_18533679	chr15	18533679	-	Yes	No	No	-	-	-	-	-
B_chr15_19819577	chr15	19819577	-	Yes	No	No	-	-	-	-	-
B_chr16_00020949	chr16	20949	-	Yes	No	No	-	-	-	-	-
B_chr16_02165440	chr16	2165440	-	Yes	No	No	-	-	-	-	-
B_chr16_02600432	chr16	2600432	-	Yes	No	No	-	-	-	-	-
B_chr16_04503224	chr16	4503224	-	Yes	No	No	-	-	-	-	-
B_chr16_05283615	chr16	5283615	-	Yes	No	No	-	-	-	-	-
B_chr16_05787803	chr16	5787803	-	Yes	No	No	-	-	-	-	-
B_chr16_05832184	chr16	5832184	-	Yes	Yes	No	-	-	-	-	-
B_chr16_07892780	chr16	7892780	-	Yes	No	No	-	-	-	-	-
B_chr16_09111042	chr16	9111042	-	Yes	No	No	-	-	-	-	-
B_chr16_09939684	chr16	9939684	-	Yes	No	No	-	-	-	-	-
B_chr16_12887945	chr16	12887945	-	Yes	No	No	-	-	-	-	-
B_chr16_14008844	chr16	14008844	-	Yes	No	No	-	-	-	-	-
B_chr16_15085610	chr16	15085610	-	Yes	Yes	No	-	-	-	-	-
B_chr16_15303505	chr16	15303505	-	Yes	No	No	-	-	-	-	-
B_chr16_15550805	chr16	15550805	-	Yes	No	No	-	-	-	-	-
B_chr16_15684422	chr16	15684422	-	Yes	Yes	No	-	-	-	-	-
B_chr16_16599559	chr16	16599559	MODERATE	Yes	No	No	-	-	-	-	-
B_chr16_17040831	chr16	17040831	-	Yes	No	No	-	-	-	-	-
B_chr16_17052013	chr16	17052013	-	Yes	No	No	-	-	-	-	-
B_chr16_17465328	chr16	17465328	-	Yes	No	No	-	-	-	-	-
B_chr16_19172728	chr16	19172728	-	Yes	Yes	No	-	-	-	-	-
B_chr16_19368241	chr16	19368241	-	Yes	No	No	-	-	-	-	-
B_chr16_19604929	chr16	19604929	-	Yes	No	No	-	-	-	-	-
B_chr16_20508188	chr16	20508188	-	Yes	No	No	-	-	-	-	-
B_chr16_20613648	chr16	20613648	-	Yes	No	No	-	-	-	-	-
B_chr16_21428770	chr16	21428770	-	Yes	No	No	-	-	-	-	-
B_chr16_21604925	chr16	21604925	-	Yes	No	No	-	-	-	-	-
B_chr16_22270547	chr16	22270547	-	Yes	No	No	-	-	-	-	-
B_chr16_22640213	chr16	22640213	-	Yes	No	No	-	-	-	-	-
B_chr16_22653083	chr16	22653083	-	Yes	No	No	-	-	-	-	-
B_chr16_22852220	chr16	22852220	-	Yes	No	No	-	-	-	-	-
B_chr16_23269878	chr16	23269878	-	Yes	No	No	-	-	-	-	-
B_chr17_00290744	chr17	290744	MODERATE	Yes	No	No	-	-	-	-	-
B_chr17_00303105	chr17	303105	MODERATE	Yes	No	No	-	-	-	-	-
B_chr17_00366588	chr17	366588	-	Yes	Yes	No	-	-	-	-	-
B_chr17_00483093	chr17	483093	-	Yes	No	No	-	-	-	-	-
B_chr17_00636989	chr17	636989	-	Yes	No	No	-	-	-	-	-
B_chr17_00859183	chr17	859183	-	Yes	No	No	-	-	-	-	-
B_chr17_01620019	chr17	1620019	MODERATE	Yes	No	No	-	-	-	-	-
B_chr17_02493438	chr17	2493438	-	Yes	Yes	Yes	GACCTCTTTGACTGTGCAAGACCCACCATCCCCTACAACATGCCAATAATCCTTCACCAAACCCATGCTACTCCCCACGCGTGAACCCACTTCCCTAACCTTTTCCCCTTCACTCCCTCTCAACCTATTCATCGGCACCACTACAAATACCCATGGCAGAACCTCCCACTATAGTTGGACTATATAACAAGAAGAGTTCACATCCAGATGCAACGTCCCCGGAAGATCTTTTCCCCCCGACTTCACCAAA[A/G]TTCTAGTTCATTAGAGCTRAGAAAACCTCTTTGTTTCATCATCCACTTCAACGAAGCCTCCACAGCAGTCACCAATTTTTTTTAACACCTCCCCACTCCAACAGTGAAGCGGGAGACCTGCCACCCTCACCCAAACTTCTTTGG…	CGTCCCCGGAAGATCTTTTC	ACTGCTGTGGAGGCTTCGT	CCCCCCGACTTCACCAAAA	CCCCCCGACTTCACCAAAG
B_chr17_02586947	chr17	2586947	-	Yes	Yes	No	-	-	-	-	-
B_chr17_03103081	chr17	3103081	-	Yes	No	No	-	-	-	-	-
B_chr17_03349424	chr17	3349424	-	Yes	No	No	-	-	-	-	-
B_chr17_03509834	chr17	3509834	MODERATE	Yes	No	No	-	-	-	-	-
B_chr17_03593258	chr17	3593258	-	Yes	No	No	-	-	-	-	-
B_chr17_03837533	chr17	3837533	-	Yes	Yes	No	-	-	-	-	-
B_chr17_04472937	chr17	4472937	-	Yes	No	No	-	-	-	-	-
B_chr17_04546149	chr17	4546149	-	Yes	Yes	No	-	-	-	-	-
B_chr17_04792204	chr17	4792204	-	Yes	No	No	-	-	-	-	-
B_chr17_04960668	chr17	4960668	-	Yes	Yes	No	-	-	-	-	-
B_chr17_05043866	chr17	5043866	-	Yes	No	No	-	-	-	-	-
B_chr17_05763347	chr17	5763347	-	Yes	No	No	-	-	-	-	-
B_chr17_06137689	chr17	6137689	-	Yes	No	No	-	-	-	-	-
B_chr17_06273864	chr17	6273864	MODERATE	Yes	No	No	-	-	-	-	-
B_chr17_06525046	chr17	6525046	-	Yes	No	No	-	-	-	-	-
B_chr17_06848741	chr17	6848741	-	Yes	No	No	-	-	-	-	-
B_chr17_07068401	chr17	7068401	-	Yes	No	No	-	-	-	-	-
B_chr17_07155918	chr17	7155918	-	Yes	No	No	-	-	-	-	-
B_chr17_07218764	chr17	7218764	-	Yes	No	No	-	-	-	-	-
B_chr17_07727968	chr17	7727968	-	Yes	No	No	-	-	-	-	-
B_chr17_07942962	chr17	7942962	-	Yes	No	No	-	-	-	-	-
B_chr17_08533286	chr17	8533286	-	Yes	Yes	Yes	ATTCGTTAGGAAGTGGGTGCTTGTAGGGAAGTTTGGGAAAGAAGAGGAGGGATG[A/G]TGCTTCAAGGGAGTGAAGGAAGGGTAGGAGGTGGGTTTGTGGAAGGCAATTTGAAGATAGTGAGAGGTCTTTAACT	ACAAACCCACCTCCTACCC	GTGCTTGTAGGGAAGTTTGGGAAA	TTCCTTCACTCCCTTGAAGCAT	TCCTTCACTCCCTTGAAGCAC
B_chr17_08996612	chr17	8996612	-	Yes	No	No	-	-	-	-	-
B_chr17_09390238	chr17	9390238	MODERATE	Yes	No	No	-	-	-	-	-
B_chr17_10061227	chr17	10061227	-	Yes	No	No	-	-	-	-	-
B_chr17_10201570	chr17	10201570	-	Yes	Yes	No	-	-	-	-	-
B_chr17_10843324	chr17	10843324	-	Yes	Yes	No	-	-	-	-	-
B_chr17_11179794	chr17	11179794	-	Yes	No	No	-	-	-	-	-
B_chr17_11632448	chr17	11632448	-	Yes	No	No	-	-	-	-	-
B_chr17_11904672	chr17	11904672	-	Yes	No	No	-	-	-	-	-
B_chr17_11931000	chr17	11931000	-	Yes	No	No	-	-	-	-	-
B_chr17_12279611	chr17	12279611	-	Yes	No	No	-	-	-	-	-
B_chr17_12389182	chr17	12389182	-	Yes	No	No	-	-	-	-	-
B_chr17_12471086	chr17	12471086	-	Yes	No	No	-	-	-	-	-
B_chr17_15029842	chr17	15029842	-	Yes	No	No	-	-	-	-	-
B_chr17_15677107	chr17	15677107	-	Yes	No	No	-	-	-	-	-
B_chr17_16736615	chr17	16736615	-	Yes	No	No	-	-	-	-	-
B_chr17_16968282	chr17	16968282	-	Yes	No	No	-	-	-	-	-
B_chr17_17052243	chr17	17052243	-	Yes	No	No	-	-	-	-	-
B_chr17_17373330	chr17	17373330	-	Yes	No	No	-	-	-	-	-
B_chr17_17380096	chr17	17380096	-	Yes	No	No	-	-	-	-	-
B_chr17_17591038	chr17	17591038	-	Yes	No	No	-	-	-	-	-
B_chr17_18106767	chr17	18106767	-	Yes	No	No	-	-	-	-	-
B_chr17_18378932	chr17	18378932	-	Yes	No	No	-	-	-	-	-
B_chr17_18484155	chr17	18484155	-	Yes	Yes	No	-	-	-	-	-
B_chr17_18565622	chr17	18565622	-	Yes	No	No	-	-	-	-	-
B_chr17_18875822	chr17	18875822	-	Yes	No	No	-	-	-	-	-
B_chr17_18959285	chr17	18959285	-	Yes	No	No	-	-	-	-	-
B_chr17_19724584	chr17	19724584	-	Yes	No	No	-	-	-	-	-
B_chr17_19731340	chr17	19731340	-	Yes	No	No	-	-	-	-	-
B_chr17_19748176	chr17	19748176	-	Yes	No	No	-	-	-	-	-
B_chr17_19757863	chr17	19757863	MODERATE	Yes	No	No	-	-	-	-	-
B_chr17_19783498	chr17	19783498	-	Yes	No	No	-	-	-	-	-
B_chr17_19794061	chr17	19794061	-	Yes	No	No	-	-	-	-	-
B_chr18_00303646	chr18	303646	MODERATE	Yes	Yes	Yes	GAAATGGTTGGCCCATCTATCATCAGCCGACTGAAAAGATGCGTCCTCTGAAACTTCCTG[G/C]GTGTGGATGATTCATCTGATTCGGACCCATGGAAGGTTTCACGACCATGTTTCAGTTTCA	ATCAGCCGACTGAAAAGATGC	AACCTTCCATGGGTCCGAATCA	GCGTCCTCTGAAACTTCCTGG	CGTCCTCTGAAACTTCCTGC
B_chr18_00711845	chr18	711845	-	Yes	No	No	-	-	-	-	-
B_chr18_00900406	chr18	900406	-	Yes	No	No	-	-	-	-	-
B_chr18_01226568	chr18	1226568	-	Yes	No	No	-	-	-	-	-
B_chr18_02579613	chr18	2579613	-	Yes	No	No	-	-	-	-	-
B_chr18_03108303	chr18	3108303	-	Yes	Yes	No	-	-	-	-	-
B_chr18_03172365	chr18	3172365	-	Yes	No	No	-	-	-	-	-
B_chr18_03426100	chr18	3426100	-	Yes	No	No	-	-	-	-	-
B_chr18_03431639	chr18	3431639	-	Yes	Yes	Yes	AACCTGGAAGTAGTTACTTACCGGCGTGTCTGACGGCCTGATGAAGCTCCAAATTTTCAG[C/A]TTTCATGAAGATTTCACCACAATCAGGACAAGAACAGATGGTGGTTCTCAATGAAGGGTC	CACCATCTGTTCTTGTCCTGATT	GCGTGTCTGACGGCCTG	CCTGATTGTGGTGAAATCTTCATGAAAG	CCTGATTGTGGTGAAATCTTCATGAAAT
B_chr18_03771356	chr18	3771356	-	Yes	No	No	-	-	-	-	-
B_chr18_03969743	chr18	3969743	-	Yes	No	No	-	-	-	-	-
B_chr18_03989436	chr18	3989436	-	Yes	No	No	-	-	-	-	-
B_chr18_04390146	chr18	4390146	-	Yes	No	No	-	-	-	-	-
B_chr18_04450328	chr18	4450328	-	Yes	No	No	-	-	-	-	-
B_chr18_04760481	chr18	4760481	-	Yes	No	No	-	-	-	-	-
B_chr18_05477064	chr18	5477064	MODERATE	Yes	No	No	-	-	-	-	-
B_chr18_05998021	chr18	5998021	-	Yes	No	No	-	-	-	-	-
B_chr18_06097077	chr18	6097077	-	Yes	No	No	-	-	-	-	-
B_chr18_06216874	chr18	6216874	-	Yes	No	No	-	-	-	-	-
B_chr18_06317218	chr18	6317218	-	Yes	No	No	-	-	-	-	-
B_chr18_07089197	chr18	7089197	-	Yes	No	No	-	-	-	-	-
B_chr18_08671699	chr18	8671699	-	Yes	No	No	-	-	-	-	-
B_chr18_09135860	chr18	9135860	-	Yes	No	No	-	-	-	-	-
B_chr18_09362112	chr18	9362112	-	Yes	No	No	-	-	-	-	-
B_chr18_09525474	chr18	9525474	-	Yes	No	No	-	-	-	-	-
B_chr18_09723823	chr18	9723823	-	Yes	Yes	No	-	-	-	-	-
B_chr18_10081120	chr18	10081120	-	Yes	No	No	-	-	-	-	-
B_chr18_10176809	chr18	10176809	-	Yes	No	No	-	-	-	-	-
B_chr18_10655628	chr18	10655628	-	Yes	No	No	-	-	-	-	-
B_chr18_11167770	chr18	11167770	-	Yes	No	No	-	-	-	-	-
B_chr18_11610908	chr18	11610908	-	Yes	No	No	-	-	-	-	-
B_chr18_11634971	chr18	11634971	-	Yes	No	No	-	-	-	-	-
B_chr18_11932211	chr18	11932211	-	Yes	No	No	-	-	-	-	-
B_chr18_12448083	chr18	12448083	-	Yes	No	No	-	-	-	-	-
B_chr18_12527026	chr18	12527026	MODERATE	Yes	No	No	-	-	-	-	-
B_chr18_13137938	chr18	13137938	-	Yes	No	No	-	-	-	-	-
B_chr18_13807414	chr18	13807414	-	Yes	No	No	-	-	-	-	-
B_chr18_14382806	chr18	14382806	-	Yes	No	No	-	-	-	-	-
B_chr18_14653866	chr18	14653866	-	Yes	No	No	-	-	-	-	-
B_chr18_15921805	chr18	15921805	-	Yes	No	No	-	-	-	-	-
B_chr18_16309762	chr18	16309762	-	Yes	No	No	-	-	-	-	-
B_chr18_16535219	chr18	16535219	-	Yes	Yes	No	-	-	-	-	-
B_chr18_16671146	chr18	16671146	MODERATE	Yes	No	No	-	-	-	-	-
B_chr18_17541886	chr18	17541886	-	Yes	No	No	-	-	-	-	-
B_chr18_17583400	chr18	17583400	-	Yes	No	No	-	-	-	-	-
B_chr18_19014095	chr18	19014095	-	Yes	No	No	-	-	-	-	-
B_chr18_19048919	chr18	19048919	-	Yes	No	No	-	-	-	-	-
B_chr18_19691127	chr18	19691127	-	Yes	No	No	-	-	-	-	-
B_chr18_19691399	chr18	19691399	-	Yes	No	No	-	-	-	-	-
B_chr18_22144077	chr18	22144077	-	Yes	No	No	-	-	-	-	-
B_chr18_22267487	chr18	22267487	-	Yes	No	No	-	-	-	-	-
B_chr18_22453272	chr18	22453272	MODERATE	Yes	No	No	-	-	-	-	-
B_chr18_23235631	chr18	23235631	-	Yes	No	No	-	-	-	-	-
B_chr18_23263277	chr18	23263277	-	Yes	No	No	-	-	-	-	-
B_chr18_23699950	chr18	23699950	-	Yes	No	No	-	-	-	-	-
B_chr18_23802385	chr18	23802385	-	Yes	Yes	No	-	-	-	-	-
B_chr18_27120898	chr18	27120898	-	Yes	No	No	-	-	-	-	-
B_chr18_27506288	chr18	27506288	-	Yes	Yes	No	-	-	-	-	-
B_chr18_29370237	chr18	29370237	-	Yes	No	No	-	-	-	-	-
B_chr18_29575537	chr18	29575537	MODERATE	Yes	No	No	-	-	-	-	-
B_chr18_29668629	chr18	29668629	-	Yes	No	No	-	-	-	-	-
B_chr18_29743959	chr18	29743959	-	Yes	No	No	-	-	-	-	-
B_chr18_29789013	chr18	29789013	-	Yes	No	No	-	-	-	-	-
B_chr18_30790497	chr18	30790497	-	Yes	No	No	-	-	-	-	-
B_chr18_31736667	chr18	31736667	-	Yes	No	No	-	-	-	-	-
B_chr18_32375334	chr18	32375334	-	Yes	No	No	-	-	-	-	-
B_chr18_32460050	chr18	32460050	-	Yes	No	No	-	-	-	-	-
B_chr18_35092245	chr18	35092245	-	Yes	No	No	-	-	-	-	-
B_chr18_35818286	chr18	35818286	-	Yes	No	No	-	-	-	-	-
B_chr18_36142510	chr18	36142510	-	Yes	No	No	-	-	-	-	-
B_chr18_36197628	chr18	36197628	-	Yes	No	No	-	-	-	-	-
B_chr19_00261848	chr19	261848	-	Yes	No	No	-	-	-	-	-
B_chr19_00502075	chr19	502075	-	Yes	No	No	-	-	-	-	-
B_chr19_00533291	chr19	533291	-	Yes	No	No	-	-	-	-	-
B_chr19_00942889	chr19	942889	-	Yes	Yes	No	-	-	-	-	-
B_chr19_01811378	chr19	1811378	-	Yes	No	No	-	-	-	-	-
B_chr19_01852420	chr19	1852420	HIGH	Yes	No	No	-	-	-	-	-
B_chr19_02586275	chr19	2586275	-	Yes	No	No	-	-	-	-	-
B_chr19_02635197	chr19	2635197	-	Yes	No	No	-	-	-	-	-
B_chr19_03067320	chr19	3067320	-	Yes	No	No	-	-	-	-	-
B_chr19_03597266	chr19	3597266	-	Yes	No	No	-	-	-	-	-
B_chr19_03855442	chr19	3855442	-	Yes	No	No	-	-	-	-	-
B_chr19_04567794	chr19	4567794	-	Yes	No	No	-	-	-	-	-
B_chr19_05460600	chr19	5460600	-	Yes	No	No	-	-	-	-	-
B_chr19_06135371	chr19	6135371	-	Yes	No	No	-	-	-	-	-
B_chr19_06562489	chr19	6562489	-	Yes	No	No	-	-	-	-	-
B_chr19_06562814	chr19	6562814	-	Yes	No	No	-	-	-	-	-
B_chr19_07552469	chr19	7552469	-	Yes	No	No	-	-	-	-	-
B_chr19_07787591	chr19	7787591	-	Yes	No	No	-	-	-	-	-
B_chr19_07851388	chr19	7851388	-	Yes	No	No	-	-	-	-	-
B_chr19_07996264	chr19	7996264	-	Yes	No	No	-	-	-	-	-
B_chr19_08894858	chr19	8894858	-	Yes	No	No	-	-	-	-	-
B_chr19_09432232	chr19	9432232	-	Yes	No	No	-	-	-	-	-
B_chr19_09577942	chr19	9577942	-	Yes	No	No	-	-	-	-	-
B_chr19_09678333	chr19	9678333	-	Yes	No	No	-	-	-	-	-
B_chr19_10053121	chr19	10053121	-	Yes	No	No	-	-	-	-	-
B_chr19_10089534	chr19	10089534	-	Yes	No	No	-	-	-	-	-
B_chr19_10324228	chr19	10324228	MODERATE	Yes	No	No	-	-	-	-	-
B_chr19_10617318	chr19	10617318	MODERATE	Yes	No	No	-	-	-	-	-
B_chr19_10942841	chr19	10942841	-	Yes	No	No	-	-	-	-	-
B_chr19_11789116	chr19	11789116	-	Yes	Yes	Yes	TCTGTTCCTTTCTTTCCACTTACAGACGCCCCATCTTCCTCATCTTTCCTTTTTCTTTTCTTTTCTTATTTTTTTTTTTCTTCTTTCTTCTTCTTTCTTMTTTCTTATTTCATCCTCTCATCCTCATATTCATGGCAGCCCCTACGCCACCACCTCCACCTCCCGTGTTGTTACCATCCATGAGTCCCACACCCACCATGCCACCATCTTTTTATTCACCCATTGTTGTTGTTCCCATGTTTGCTACAAC[C/G]CAGACATGCTTCCCGATGTTTCACCACAGTCTCGATGCGGTTGCTATTGTTTCGCCATAGCCCTGACATGACTCTTGATGTTCCACCACCATCATAGACACCATTGTTACGGCCCACAACCTTGGTACTTCTTGCACTACCCAT…	GCCACCATCTTTTTATTCACCCA	GTGGTGAAACATCGGGAAGCA	TTGTTCCCATGTTTGCTACAACC	TTGTTCCCATGTTTGCTACAACG
B_chr19_12638512	chr19	12638512	-	Yes	No	No	-	-	-	-	-
B_chr19_14530592	chr19	14530592	-	Yes	No	No	-	-	-	-	-
B_chr19_16079350	chr19	16079350	-	Yes	No	No	-	-	-	-	-
B_chr19_16497547	chr19	16497547	-	Yes	No	No	-	-	-	-	-
B_chr19_16529414	chr19	16529414	-	Yes	Yes	Yes	GTCTTCACATCCAGTTGATCCAACTCCAAGTCTTCATGAGCTACAAAAGCCAACAACAAT[C/A]GGATTGAACTATGTTTGACTATAGGAGAAAATATCTCATTGTAGTCAACACTCTCCTTTT	CCAACTCCAAGTCTTCATGAGC	AATGAGATATTTTCTCCTATAGTCAAACATAGTTCAATCC	TGAGCTACAAAAGCCAACAACAATC	CATGAGCTACAAAAGCCAACAACAATA
B_chr19_17871839	chr19	17871839	-	Yes	No	No	-	-	-	-	-
B_chr19_18433083	chr19	18433083	-	Yes	No	No	-	-	-	-	-
B_chr19_18473640	chr19	18473640	-	Yes	No	No	-	-	-	-	-
B_chr19_18654934	chr19	18654934	-	Yes	No	No	-	-	-	-	-
B_chr19_18810023	chr19	18810023	HIGH	Yes	No	No	-	-	-	-	-
B_chr19_18883280	chr19	18883280	-	Yes	No	No	-	-	-	-	-
B_chr19_18896978	chr19	18896978	-	Yes	No	No	-	-	-	-	-
B_chr19_19107465	chr19	19107465	-	Yes	No	No	-	-	-	-	-
B_chr19_19175502	chr19	19175502	-	Yes	No	No	-	-	-	-	-
B_chr19_19331385	chr19	19331385	-	Yes	No	No	-	-	-	-	-
B_chr19_19706522	chr19	19706522	-	Yes	No	No	-	-	-	-	-
B_chr19_20021360	chr19	20021360	-	Yes	No	No	-	-	-	-	-
B_chr19_20506233	chr19	20506233	-	Yes	Yes	Yes	GCAGGTCCTGGTAGCTGGCCAAGCCGTGAAAAACGAAGCCACCAGAAGCTTCAAAGCACCCAACCATCCTGGGTCATCCAACAGGGGGCAAGATGAGCAACGCCTGCCACTCATTCGGACACCTCTCACCAAGTCGTACGAAAAACTGCTTCCTATAATCCG[C/T]GATTTGCCCGACTTCAGATGGCCAGTACCAATAAGATCGAACCCCTCAGAAAAGGACTGCAACAAAAGATGTGATTACCATAAAGATCATGGGCACACCACTGAAACATGTAGAAGCCTCCATCACGTGGTGGAGGATCTCCTAAAGGCGGGAAACTTGAAGCAGTACGTCCGAACAACGCCTAAAGGTGAAGGATCTTCCCATGGTCAAGGCCCACGCGCCCCAACGGC	GGTTCGATCTTATTGGTACTGGC	GGACACCTCTCACCAAGTCGT	CATCTGAAGTCGGGCAAATCG	CCATCTGAAGTCGGGCAAATCA
B_chr19_20596909	chr19	20596909	MODERATE	Yes	No	No	-	-	-	-	-
B_chr19_20707754	chr19	20707754	-	Yes	No	No	-	-	-	-	-
B_chr19_20900047	chr19	20900047	-	Yes	No	No	-	-	-	-	-
B_chr19_21765361	chr19	21765361	-	Yes	No	No	-	-	-	-	-
B_chr19_21889778	chr19	21889778	-	Yes	No	No	-	-	-	-	-
B_chr19_22482686	chr19	22482686	-	Yes	Yes	No	-	-	-	-	-
B_chr19_23675957	chr19	23675957	-	Yes	No	No	-	-	-	-	-
B_chr19_24495033	chr19	24495033	HIGH	Yes	No	No	-	-	-	-	-
B_chr19_24533270	chr19	24533270	-	Yes	Yes	No	-	-	-	-	-
B_chr19_24963302	chr19	24963302	-	Yes	No	No	-	-	-	-	-
B_chr19_25370027	chr19	25370027	-	Yes	No	No	-	-	-	-	-
B_chr19_25416832	chr19	25416832	-	Yes	No	No	-	-	-	-	-
B_chr19_25825576	chr19	25825576	-	Yes	No	No	-	-	-	-	-
B_chr19_26023968	chr19	26023968	-	Yes	No	No	-	-	-	-	-

## Sheet: Sup_file_3
Table S3. Genetic profiles at 158 SNVs of 20 genotypes of ‘Tempranillo Tinto’ and its progenitors’ genotypes (‘Benedicto’ and ‘Albillo Mayor’). The ancestral genotype of ‘Tempranillo Tinto’ (Ancestral TT) inferred from progenitors’ data is also indicated.
Genotype	N	B_chr01_02612239	B_chr01_03402148	B_chr01_08018734	B_chr01_08168818	B_chr01_08258500	B_chr01_14091404	B_chr01_17663554	B_chr01_23468941	B_chr02_02343597	B_chr02_03077657	B_chr02_05092754	B_chr02_07084647	B_chr02_12049685	B_chr02_14414717	B_chr02_14844060	B_chr02_16451294	B_chr02_19352340	B_chr02_19464400	B_chr02_20295077	B_chr03_00949139	B_chr03_05282640	B_chr03_12954488	B_chr03_16447212	B_chr04_14097270	B_chr04_17070485	B_chr04_18471930	B_chr04_18814867	B_chr04_18893881	B_chr04_19318738	B_chr04_24407917	B_chr05_16875438	B_chr05_18339134	B_chr05_20068081	B_chr05_22279482	B_chr06_01496581	B_chr06_02424053	B_chr06_02528141	B_chr06_02893361	B_chr06_03720953	B_chr06_04405631	B_chr06_08019619	B_chr06_11954655	B_chr06_17057927	B_chr06_18979818	B_chr06_19865782	B_chr06_21566221	B_chr07_03609678	B_chr07_03615216
Benedicto	-	T:T	A:A	C:C	T:T	T:T	A:A	G:G	T:T	T:T	T:T	T:T	C:C	C:C	T:T	C:G	G:G	T:T	G:G	A:A	G:G	A:A	A:A	C:C	G:G	G:G	G:G	G:G	A:A	A:A	G:G	A:A	G:G	C:C	C:C	A:A	G:G	A:A	A:A	A:A	A:A	G:G	C:C	A:A	C:C	C:C	G:G	G:G	A:A
Albillo Mayor	-	T:T	A:A	C:C	T:T	T:T	A:A	G:G	T:T	T:T	T:T	T:T	C:C	C:C	T:T	C:G	G:G	T:T	G:G	A:A	G:G	A:A	A:A	C:C	G:G	G:G	G:G	G:G	A:A	A:A	G:G	A:A	G:G	C:C	C:C	A:A	G:G	A:A	A:A	A:A	A:A	G:G	C:C	A:A	C:C	C:C	G:G	G:G	A:A
Ancestral TT	-	T:T	A:A	C:C	T:T	T:T	A:A	G:G	T:T	T:T	T:T	T:T	C:C	C:C	T:T	-	G:G	T:T	G:G	A:A	G:G	A:A	A:A	C:C	G:G	G:G	G:G	G:G	A:A	A:A	G:G	A:A	G:G	C:C	C:C	A:A	G:G	A:A	A:A	A:A	A:A	G:G	C:C	A:A	C:C	C:C	G:G	G:G	A:A
GT-00	11	T:T	A:A	C:C	T:T	T:T	A:A	G:G	T:T	T:T	T:T	T:T	C:C	C:C	T:T	C:C	G:G	T:T	G:G	A:A	G:G	A:A	A:A	C:C	G:G	G:G	G:G	G:G	A:A	A:A	G:G	A:A	G:G	C:C	C:C	A:A	G:G	A:A	A:A	A:A	A:A	G:G	C:C	A:A	C:C	C:C	G:G	G:G	A:A
GT-01	1	T:T	A:A	C:C	T:T	T:T	A:A	G:G	T:T	T:T	T:T	T:T	C:C	C:C	T:T	C:C	G:G	T:T	G:G	A:A	G:G	A:A	A:A	C:C	G:G	G:G	A:G	G:G	A:A	A:A	G:G	A:A	G:G	C:C	C:C	A:A	G:G	A:A	A:A	A:A	A:A	G:G	C:C	A:A	C:C	C:C	G:G	G:G	A:A
GT-02	3	T:T	A:A	C:C	T:T	T:T	A:A	G:G	T:T	T:T	T:T	T:T	C:C	C:C	T:T	C:C	G:G	T:T	G:G	A:A	G:G	A:A	A:A	C:C	G:G	G:G	A:G	G:G	A:A	A:A	A:G	A:A	G:G	C:C	C:C	A:A	G:G	A:A	A:A	A:A	A:A	G:G	C:C	A:A	C:C	C:C	G:G	G:G	A:A
GT-03	3	A:T	A:A	C:C	T:T	A:T	A:T	G:G	T:T	A:T	A:T	A:T	C:C	C:C	T:T	C:C	A:G	T:T	G:G	A:T	G:G	A:A	A:A	C:T	G:G	G:G	G:G	G:G	A:T	A:T	G:G	A:G	G:G	C:C	C:C	A:T	C:G	A:T	A:T	A:A	A:T	G:T	C:C	A:T	C:C	C:C	G:G	G:G	A:A
GT-04	1	T:T	A:A	C:C	T:T	T:T	A:A	G:G	T:T	T:T	T:T	T:T	C:C	C:C	T:T	C:C	G:G	T:T	G:G	A:A	G:G	A:A	A:A	C:C	G:G	G:G	G:G	G:G	A:A	A:A	G:G	A:A	G:G	C:C	C:C	A:A	G:G	A:A	A:A	A:A	A:A	G:G	C:C	A:A	C:C	C:C	G:G	G:G	A:A
GT-05	1	T:T	A:A	C:C	T:T	T:T	A:A	G:G	T:T	T:T	T:T	T:T	C:C	C:C	C:T	C:C	G:G	T:T	G:G	A:A	G:T	A:C	A:A	C:C	G:G	G:G	G:G	G:G	A:A	A:A	G:G	A:A	G:G	C:T	C:C	A:A	G:G	A:A	A:A	A:T	A:A	G:G	C:C	A:A	C:C	C:C	G:G	A:G	A:A
GT-06	1	T:T	A:A	C:C	T:T	T:T	A:A	G:G	T:T	T:T	T:T	T:T	C:C	C:T	T:T	C:C	G:G	A:T	G:G	A:A	G:G	A:A	A:A	C:C	G:G	G:G	G:G	G:G	A:A	A:A	G:G	A:A	G:G	C:C	C:C	A:A	G:G	A:A	A:A	A:A	A:A	G:G	C:C	A:A	C:C	C:C	G:G	G:G	A:A
GT-07	3	T:T	A:A	C:C	T:T	T:T	A:A	G:G	T:T	T:T	T:T	T:T	C:C	C:T	T:T	C:C	G:G	A:T	G:G	A:A	G:G	A:A	A:G	C:C	G:G	G:G	G:G	G:G	A:A	A:A	G:G	A:A	G:G	C:C	C:C	A:A	G:G	A:A	A:A	A:A	A:A	G:G	C:C	A:A	C:C	C:T	G:G	G:G	A:A
GT-08	2	T:T	A:A	C:C	T:T	T:T	A:A	G:G	T:T	T:T	T:T	T:T	C:C	C:C	T:T	C:C	G:G	T:T	G:G	A:A	G:G	A:A	A:A	C:C	G:G	G:G	G:G	G:G	A:A	A:A	G:G	A:A	G:G	C:C	C:C	A:A	G:G	A:A	A:A	A:A	A:A	G:G	C:C	A:A	C:C	C:C	G:G	G:G	A:A
GT-09	1	T:T	A:A	C:C	T:T	T:T	A:A	G:G	T:T	T:T	T:T	T:T	C:C	C:C	T:T	C:C	G:G	T:T	G:G	A:A	G:G	A:A	A:A	C:C	G:G	G:G	G:G	G:G	A:A	A:A	G:G	A:A	G:G	C:C	C:C	A:A	G:G	A:A	A:A	A:A	A:A	G:G	C:C	A:A	C:C	C:C	G:G	G:G	A:A
GT-10	3	T:T	A:A	C:C	T:T	T:T	A:A	G:G	T:T	T:T	T:T	T:T	C:C	C:C	T:T	C:C	G:G	T:T	G:G	A:A	G:G	A:A	A:A	C:C	G:G	G:G	G:G	G:G	A:A	A:A	G:G	A:A	G:G	C:C	C:C	A:A	G:G	A:A	A:A	A:A	A:A	G:G	C:C	A:A	C:C	C:C	G:G	G:G	A:A
GT-11	1	T:T	A:A	A:C	T:T	T:T	A:A	G:G	T:T	T:T	T:T	T:T	C:C	C:C	T:T	C:C	G:G	T:T	G:G	A:A	G:G	A:A	A:A	C:C	G:G	C:G	G:G	G:G	A:A	A:A	G:G	A:A	G:G	C:C	C:C	A:A	G:G	A:A	A:A	A:A	A:A	G:G	C:C	A:A	A:C	C:C	G:G	G:G	A:A
GT-12	4	T:T	A:A	A:C	T:T	T:T	A:A	G:G	T:T	T:T	T:T	T:T	C:C	C:C	T:T	C:C	G:G	T:T	G:G	A:A	G:G	A:A	A:A	C:C	G:G	C:G	G:G	G:G	A:A	A:A	G:G	A:A	G:G	C:C	C:C	A:A	G:G	A:A	A:A	A:A	A:A	G:G	C:C	A:A	A:C	C:C	G:G	G:G	A:A
GT-13	4	T:T	A:A	C:C	T:T	T:T	A:A	G:G	T:T	T:T	T:T	T:T	C:C	C:C	T:T	C:C	G:G	T:T	G:G	A:A	G:G	A:A	A:A	C:C	G:G	C:G	G:G	G:G	A:A	A:A	G:G	A:A	G:G	C:C	C:C	A:A	G:G	A:A	A:A	A:A	A:A	G:G	C:C	A:A	A:C	C:C	G:G	G:G	A:A
GT-14	1	T:T	A:C	C:C	T:T	T:T	A:A	A:G	T:T	T:T	T:T	T:T	C:C	C:C	T:T	C:G	G:G	T:T	G:G	A:A	G:G	A:A	A:A	C:C	G:G	C:G	G:G	G:G	A:A	A:A	G:G	A:A	G:G	C:C	C:C	A:A	G:G	A:A	A:A	A:A	A:A	G:G	A:C	A:A	A:C	C:C	G:G	G:G	A:C
GT-15	2	T:T	A:C	C:C	A:T	T:T	A:A	A:G	A:T	T:T	T:T	T:T	C:T	C:C	T:T	C:G	G:G	T:T	G:G	A:A	G:G	A:A	A:A	C:C	A:G	C:G	G:G	G:G	A:A	A:A	G:G	A:A	A:G	C:C	A:C	A:A	G:G	A:A	A:A	A:A	A:A	G:G	A:C	A:A	A:C	C:C	A:G	G:G	A:C
GT-16	4	T:T	A:A	C:C	T:T	T:T	A:A	G:G	T:T	T:T	T:T	T:T	C:C	C:C	T:T	C:C	G:G	T:T	G:G	A:A	G:G	A:A	A:A	C:C	G:G	C:G	G:G	G:G	A:A	A:A	G:G	A:A	G:G	C:C	C:C	A:A	G:G	A:A	A:A	A:A	A:A	G:G	C:C	A:A	A:C	C:C	G:G	G:G	A:A
GT-17	1	T:T	A:A	C:C	T:T	T:T	A:A	G:G	T:T	T:T	T:T	T:T	C:C	C:C	T:T	C:C	G:G	T:T	G:G	A:A	G:G	A:A	A:A	C:C	G:G	C:G	G:G	G:G	A:A	A:A	G:G	A:A	G:G	C:C	C:C	A:A	G:G	A:A	A:A	A:A	A:A	G:G	C:C	A:A	A:C	C:C	G:G	G:G	A:A
GT-18	1	T:T	A:A	C:C	T:T	T:T	A:A	G:G	T:T	T:T	T:T	T:T	C:C	C:C	T:T	C:C	G:G	T:T	A:G	A:A	G:G	A:A	A:A	C:C	G:G	C:G	G:G	G:T	A:A	A:A	G:G	A:A	G:G	C:C	C:C	A:A	G:G	A:A	A:A	A:A	A:A	G:G	C:C	A:A	A:C	C:C	G:G	G:G	A:A
GT-19	2	T:T	A:A	C:C	T:T	T:T	A:A	G:G	T:T	T:T	T:T	T:T	C:C	C:C	T:T	C:C	G:G	T:T	A:G	A:A	G:G	A:A	A:A	C:C	G:G	C:G	G:G	G:T	A:A	A:A	G:G	A:A	G:G	C:C	C:C	A:A	G:G	A:A	A:A	A:A	A:A	G:G	C:C	A:A	A:C	C:C	G:G	G:G	A:A
[truncated: 110 more columns]

## Sheet: Sup_file_4
Table S4. Genetic profiles at 56 SNVs found in 50 grapevines of ‘Tempranillo Tinto’ after Illumina WGR (Illumina, in blue) and confirmed with Fluidigm genotyping (Fluidigm, in yellow). Heterozygous genotypes are shown in black background.
Sample Name	Clonal Genotype (56 SNVs)	Illumina - B_chr01_08018734	Fluidigm - B_chr01_08018734	Illumina - B_chr02_19352340	Fluidigm - B_chr02_19352340	Illumina - B_chr05_22279482	Fluidigm - B_chr05_22279482	Illumina - B_chr07_03615216	Fluidigm - B_chr07_03615216	Illumina - B_chr10_05943585	Fluidigm - B_chr10_05943585	Illumina - B_chr15_09042869	Fluidigm - B_chr15_09042869	Illumina - B_chr18_03431639	Fluidigm - B_chr18_03431639	Illumina - B_chr01_08168818	Fluidigm - B_chr01_08168818	Illumina - B_chr02_19464400	Fluidigm - B_chr02_19464400	Illumina - B_chr04_17070485	Fluidigm - B_chr04_17070485	Illumina - B_chr06_03720953	Fluidigm - B_chr06_03720953	Illumina - B_chr07_04046792	Fluidigm - B_chr07_04046792	Illumina - B_chr08_13855633	Fluidigm - B_chr08_13855633	Illumina - B_chr09_06530273	Fluidigm - B_chr09_06530273	Illumina - B_chr11_07201272	Fluidigm - B_chr11_07201272	Illumina - B_chr13_23404775	Fluidigm - B_chr13_23404775	Illumina - B_chr17_02493438	Fluidigm - B_chr17_02493438	Illumina - B_chr01_14091404	Fluidigm - B_chr01_14091404	Illumina - B_chr07_07149278	Fluidigm - B_chr07_07149278	Illumina - B_chr08_14329777	Fluidigm - B_chr08_14329777	Illumina - B_chr11_19823998	Fluidigm - B_chr11_19823998	Illumina - B_chr03_05282640	Fluidigm - B_chr03_05282640	Illumina - B_chr04_18814867	Fluidigm - B_chr04_18814867	Illumina - B_chr07_09403984	Fluidigm - B_chr07_09403984
Tempranillo-001	GT-00	C:C	C:C	T:T	T:T	C:C	C:C	A:A	A:A	G:G	G:G	G:G	G:G	C:C	C:C	T:T	T:T	G:G	G:G	G:G	G:G	A:A	A:A	G:G	G:G	T:T	T:T	T:T	T:T	T:T	T:T	T:T	T:T	A:A	A:A	A:A	A:A	A:A	A:A	C:C	C:C	T:T	T:T	A:A	A:A	G:G	G:G	G:G	G:G
Tempranillo-002	GT-00	C:C	C:C	T:T	T:T	C:C	C:C	A:A	A:A	G:G	G:G	G:G	G:G	C:C	C:C	T:T	T:T	G:G	G:G	G:G	G:G	A:A	A:A	G:G	G:G	T:T	T:T	T:T	T:T	T:T	T:T	T:T	T:T	A:A	A:A	A:A	A:A	A:A	A:A	C:C	C:C	T:T	T:T	A:A	A:A	G:G	G:G	G:G	G:G
Tempranillo-003	GT-00	C:C	C:C	T:T	T:T	C:C	C:C	A:A	A:A	G:G	G:G	G:G	G:G	C:C	C:C	T:T	T:T	G:G	G:G	G:G	G:G	A:A	A:A	G:G	G:G	T:T	T:T	T:T	T:T	T:T	T:T	T:T	T:T	A:A	A:A	A:A	A:A	A:A	A:A	C:C	C:C	T:T	T:T	A:A	A:A	G:G	G:G	G:G	G:G
Tempranillo-004	GT-00	C:C	C:C	T:T	T:T	C:C	C:C	A:A	A:A	G:G	G:G	G:G	G:G	C:C	C:C	T:T	T:T	G:G	G:G	G:G	G:G	A:A	A:A	G:G	G:G	T:T	T:T	T:T	T:T	T:T	T:T	T:T	T:T	A:A	A:A	A:A	A:A	A:A	A:A	C:C	C:C	T:T	T:T	A:A	A:A	G:G	G:G	G:G	G:G
Tempranillo-005	GT-00	C:C	C:C	T:T	T:T	C:C	C:C	A:A	A:A	G:G	G:G	G:G	G:G	C:C	C:C	T:T	T:T	G:G	G:G	G:G	G:G	A:A	A:A	G:G	G:G	T:T	T:T	T:T	T:T	T:T	T:T	T:T	T:T	A:A	A:A	A:A	A:A	A:A	A:A	C:C	C:C	T:T	T:T	A:A	A:A	G:G	G:G	G:G	G:G
Tempranillo-006	GT-00	C:C	C:C	T:T	T:T	C:C	C:C	A:A	A:A	G:G	G:G	G:G	G:G	C:C	C:C	T:T	T:T	G:G	G:G	G:G	G:G	A:A	A:A	G:G	G:G	T:T	T:T	T:T	T:T	T:T	T:T	T:T	T:T	A:A	A:A	A:A	A:A	A:A	A:A	C:C	C:C	T:T	T:T	A:A	A:A	G:G	G:G	G:G	G:G
Tempranillo-171	GT-00	C:C	C:C	T:T	T:T	C:C	C:C	A:A	A:A	G:G	G:G	G:G	G:G	C:C	C:C	T:T	T:T	G:G	G:G	G:G	G:G	A:A	A:A	G:G	G:G	T:T	T:T	T:T	T:T	T:T	T:T	T:T	T:T	A:A	A:A	A:A	A:A	A:A	A:A	C:C	C:C	T:T	T:T	A:A	A:A	G:G	G:G	G:G	G:G
Tempranillo-172	GT-00	C:C	C:C	T:T	T:T	C:C	C:C	A:A	A:A	G:G	G:G	G:G	G:G	C:C	C:C	T:T	T:T	G:G	G:G	G:G	G:G	A:A	A:A	G:G	G:G	T:T	T:T	T:T	T:T	T:T	T:T	T:T	T:T	A:A	A:A	A:A	A:A	A:A	A:A	C:C	C:C	T:T	T:T	A:A	A:A	G:G	G:G	G:G	G:G
Tempranillo-173	GT-00	C:C	C:C	T:T	T:T	C:C	C:C	A:A	A:A	G:G	G:G	G:G	G:G	C:C	C:C	T:T	T:T	G:G	G:G	G:G	G:G	A:A	A:A	G:G	G:G	T:T	T:T	T:T	T:T	T:T	T:T	T:T	T:T	A:A	A:A	A:A	A:A	A:A	A:A	C:C	C:C	T:T	T:T	A:A	A:A	G:G	G:G	G:G	G:G
Tempranillo-174	GT-00	C:C	C:C	T:T	T:T	C:C	C:C	A:A	A:A	G:G	G:G	G:G	G:G	C:C	C:C	T:T	T:T	G:G	G:G	G:G	G:G	A:A	A:A	G:G	G:G	T:T	T:T	T:T	T:T	T:T	T:T	T:T	T:T	A:A	A:A	A:A	A:A	A:A	A:A	C:C	C:C	T:T	T:T	A:A	A:A	G:G	G:G	G:G	G:G
Tempranillo-175	GT-00	C:C	C:C	T:T	T:T	C:C	C:C	A:A	A:A	G:G	G:G	G:G	G:G	C:C	C:C	T:T	T:T	G:G	G:G	G:G	G:G	A:A	A:A	G:G	G:G	T:T	T:T	T:T	T:T	T:T	T:T	T:T	T:T	A:A	A:A	A:A	A:A	A:A	A:A	C:C	C:C	T:T	T:T	A:A	A:A	G:G	G:G	G:G	G:G
Tempranillo-007	GT-01	C:C	C:C	T:T	T:T	C:C	C:C	A:A	A:A	G:G	G:G	G:G	G:G	C:C	C:C	T:T	T:T	G:G	G:G	G:G	G:G	A:A	A:A	G:G	G:G	C:T	C:T	T:T	T:T	T:T	T:T	T:T	T:T	A:A	A:A	A:A	A:A	A:A	A:A	C:C	C:C	T:T	T:T	A:A	A:A	G:G	G:G	G:G	G:G
Tempranillo-008	GT-02	C:C	C:C	T:T	T:T	C:C	C:C	A:A	A:A	G:G	G:G	G:G	G:G	C:C	C:C	T:T	T:T	G:G	G:G	G:G	G:G	A:A	A:A	G:G	G:G	C:T	C:T	T:T	T:T	T:T	T:T	T:T	T:T	A:A	A:A	A:A	A:A	A:A	A:A	C:C	C:C	T:T	T:T	A:A	A:A	G:G	G:G	G:G	G:G
Tempranillo-009	GT-02	C:C	C:C	T:T	T:T	C:C	C:C	A:A	A:A	G:G	G:G	G:G	G:G	C:C	C:C	T:T	T:T	G:G	G:G	G:G	G:G	A:A	A:A	G:G	G:G	C:T	C:T	T:T	T:T	T:T	T:T	T:T	T:T	A:A	A:A	A:A	A:A	A:A	A:A	C:C	C:C	T:T	T:T	A:A	A:A	G:G	G:G	G:G	G:G
Tempranillo-176	GT-02	C:C	C:C	T:T	T:T	C:C	C:C	A:A	A:A	G:G	G:G	G:G	G:G	C:C	C:C	T:T	T:T	G:G	G:G	G:G	G:G	A:A	A:A	G:G	G:G	C:T	C:T	T:T	T:T	T:T	T:T	T:T	T:T	A:A	A:A	A:A	A:A	A:A	A:A	C:C	C:C	T:T	T:T	A:A	A:A	G:G	G:G	G:G	G:G
Tempranillo-010	GT-03	C:C	C:C	T:T	T:T	C:C	C:C	A:A	A:A	G:G	G:G	G:G	G:G	C:C	C:C	T:T	T:T	G:G	G:G	G:G	G:G	A:A	A:A	G:G	G:G	T:T	T:T	T:T	T:T	T:T	T:T	T:T	T:T	A:A	A:A	A:T	A:T	A:T	A:T	C:C	C:C	T:T	T:T	A:A	A:A	G:G	G:G	G:G	G:G
Tempranillo-011	GT-03	C:C	C:C	T:T	T:T	C:C	C:C	A:A	A:A	G:G	G:G	G:G	G:G	C:C	C:C	T:T	T:T	G:G	G:G	G:G	G:G	A:A	A:A	G:G	G:G	T:T	T:T	T:T	T:T	T:T	T:T	T:T	T:T	A:A	A:A	A:T	A:T	A:T	A:T	C:C	C:C	T:T	T:T	A:A	A:A	G:G	G:G	G:G	G:G
Tempranillo-177	GT-03	C:C	C:C	T:T	T:T	C:C	C:C	A:A	A:A	G:G	G:G	G:G	G:G	C:C	C:C	T:T	T:T	G:G	G:G	G:G	G:G	A:A	A:A	G:G	G:G	T:T	T:T	T:T	T:T	T:T	T:T	T:T	T:T	A:A	A:A	A:T	A:T	A:T	A:T	C:C	C:C	T:T	T:T	A:A	A:A	G:G	G:G	G:G	G:G
Tempranillo-012	GT-04	C:C	C:C	T:T	T:T	C:C	C:C	A:A	A:A	G:G	G:G	G:G	G:G	C:C	C:C	T:T	T:T	G:G	G:G	G:G	G:G	A:A	A:A	G:G	G:G	T:T	T:T	T:T	T:T	T:T	T:T	T:T	T:T	A:A	A:A	A:A	A:A	A:A	A:A	C:C	C:C	T:T	T:T	A:A	A:A	G:G	G:G	G:G	G:G
Tempranillo-013	GT-05	C:C	C:C	T:T	T:T	C:C	C:C	A:A	A:A	G:G	G:G	G:G	G:G	C:C	C:C	T:T	T:T	G:G	G:G	G:G	G:G	A:T	A:T	A:G	A:G	T:T	T:T	T:T	T:T	T:T	T:T	T:T	T:T	A:A	A:A	A:A	A:A	A:A	A:A	C:C	C:C	T:T	T:T	A:C	A:C	G:G	G:G	G:G	G:G
Tempranillo-178	GT-06	C:C	C:C	A:T	A:T	C:C	C:C	A:A	A:A	G:G	G:G	G:G	G:G	C:C	C:C	T:T	T:T	G:G	G:G	G:G	G:G	A:A	A:A	G:G	G:G	T:T	T:T	T:T	T:T	T:T	T:T	C:T	C:T	A:A	A:A	A:A	A:A	A:A	A:A	C:C	C:C	T:T	T:T	A:A	A:A	G:G	G:G	G:G	G:G
Tempranillo-014	GT-07	C:C	C:C	A:T	A:T	C:C	C:C	A:A	A:A	G:G	G:G	G:G	G:G	C:C	C:C	T:T	T:T	G:G	G:G	G:G	G:G	A:A	A:A	G:G	G:G	T:T	T:T	T:T	T:T	T:T	T:T	C:T	C:T	A:A	A:A	A:A	A:A	A:A	A:A	C:C	C:C	T:T	T:T	A:A	A:A	G:G	G:G	G:G	G:G
Tempranillo-015	GT-07	C:C	C:C	A:T	A:T	C:C	C:C	A:A	A:A	G:G	G:G	G:G	G:G	C:C	C:C	T:T	T:T	G:G	G:G	G:G	G:G	A:A	A:A	G:G	G:G	T:T	T:T	T:T	T:T	T:T	T:T	C:T	C:T	A:A	A:A	A:A	A:A	A:A	A:A	C:C	C:C	T:T	T:T	A:A	A:A	G:G	G:G	G:G	G:G
Tempranillo-179	GT-07	C:C	C:C	A:T	A:T	C:C	C:C	A:A	A:A	G:G	G:G	G:G	G:G	C:C	C:C	T:T	T:T	G:G	G:G	G:G	G:G	A:A	A:A	G:G	G:G	T:T	T:T	T:T	T:T	T:T	T:T	C:T	C:T	A:A	A:A	A:A	A:A	A:A	A:A	C:C	C:C	T:T	T:T	A:A	A:A	G:G	G:G	G:G	G:G
Tempranillo-016	GT-08	C:C	C:C	T:T	T:T	C:C	C:C	A:A	A:A	G:G	G:G	G:G	G:G	C:C	C:C	T:T	T:T	G:G	G:G	G:G	G:G	A:A	A:A	G:G	G:G	T:T	T:T	T:T	T:T	T:T	T:T	T:T	T:T	A:A	A:A	A:A	A:A	A:A	A:A	C:C	C:C	T:T	T:T	A:A	A:A	G:G	G:G	G:G	G:G
Tempranillo-180	GT-08	C:C	C:C	T:T	T:T	C:C	C:C	A:A	A:A	G:G	G:G	G:G	G:G	C:C	C:C	T:T	T:T	G:G	G:G	G:G	G:G	A:A	A:A	G:G	G:G	T:T	T:T	T:T	T:T	T:T	T:T	T:T	T:T	A:A	A:A	A:A	A:A	A:A	A:A	C:C	C:C	T:T	T:T	A:A	A:A	G:G	G:G	G:G	G:G
Tempranillo-017	GT-09	C:C	C:C	T:T	T:T	C:C	C:C	A:A	A:A	A:G	A:G	G:G	G:G	C:C	C:C	T:T	T:T	G:G	G:G	G:G	G:G	A:A	A:A	G:G	G:G	T:T	T:T	T:T	T:T	T:T	T:T	T:T	T:T	A:A	A:A	A:A	A:A	A:A	A:A	C:C	C:C	T:T	T:T	A:A	A:A	G:G	G:G	G:G	G:G
Tempranillo-018	GT-10	C:C	C:C	T:T	T:T	C:C	C:C	A:A	A:A	A:G	A:G	G:G	G:G	C:C	C:C	T:T	T:T	G:G	G:G	G:G	G:G	A:A	A:A	G:G	G:G	T:T	T:T	C:T	C:T	T:T	T:T	T:T	T:T	A:A	A:A	A:A	A:A	A:A	A:A	C:C	C:C	T:T	T:T	A:A	A:A	G:G	G:G	G:G	G:G
Tempranillo-019	GT-10	C:C	C:C	T:T	T:T	C:C	C:C	A:A	A:A	A:G	A:G	G:G	G:G	C:C	C:C	T:T	T:T	G:G	G:G	G:G	G:G	A:A	A:A	G:G	G:G	T:T	T:T	C:T	C:T	T:T	T:T	T:T	T:T	A:A	A:A	A:A	A:A	A:A	A:A	C:C	C:C	T:T	T:T	A:A	A:A	G:G	G:G	G:G	G:G
Tempranillo-181	GT-10	C:C	C:C	T:T	T:T	C:C	C:C	A:A	A:A	A:G	A:G	G:G	G:G	C:C	C:C	T:T	T:T	G:G	G:G	G:G	G:G	A:A	A:A	G:G	G:G	T:T	T:T	C:T	C:T	T:T	T:T	T:T	T:T	A:A	A:A	A:A	A:A	A:A	A:A	C:C	C:C	T:T	T:T	A:A	A:A	G:G	G:G	G:G	G:G
Tempranillo-020	GT-11	A:C	A:C	T:T	T:T	C:C	C:C	A:A	A:A	G:G	G:G	G:G	G:G	C:C	C:C	T:T	T:T	G:G	G:G	C:G	C:G	A:A	A:A	G:G	G:G	T:T	T:T	T:T	T:T	T:T	T:T	T:T	T:T	A:A	A:A	A:A	A:A	A:A	A:A	C:C	C:C	T:T	T:T	A:A	A:A	G:G	G:G	G:G	G:G
Tempranillo-021	GT-12	A:C	A:C	T:T	T:T	C:C	C:C	A:A	A:A	G:G	G:G	G:G	G:G	C:C	C:C	T:T	T:T	G:G	G:G	C:G	C:G	A:A	A:A	G:G	G:G	T:T	T:T	T:T	T:T	T:T	T:T	T:T	T:T	A:A	A:A	A:A	A:A	A:A	A:A	C:C	C:C	T:T	T:T	A:A	A:A	G:G	G:G	G:G	G:G
Tempranillo-022	GT-12	A:C	A:C	T:T	T:T	C:C	C:C	A:A	A:A	G:G	G:G	G:G	G:G	C:C	C:C	T:T	T:T	G:G	G:G	C:G	C:G	A:A	A:A	G:G	G:G	T:T	T:T	T:T	T:T	T:T	T:T	T:T	T:T	A:A	A:A	A:A	A:A	A:A	A:A	C:C	C:C	T:T	T:T	A:A	A:A	G:G	G:G	G:G	G:G
Tempranillo-182	GT-12	A:C	A:C	T:T	T:T	C:C	C:C	A:A	A:A	G:G	G:G	G:G	G:G	C:C	C:C	T:T	T:T	G:G	G:G	C:G	C:G	A:A	A:A	G:G	G:G	T:T	T:T	T:T	T:T	T:T	T:T	T:T	T:T	A:A	A:A	A:A	A:A	A:A	A:A	C:C	C:C	T:T	T:T	A:A	A:A	G:G	G:G	G:G	G:G
Tempranillo-183	GT-12	A:C	A:C	T:T	T:T	C:C	C:C	A:A	A:A	G:G	G:G	G:G	G:G	C:C	C:C	T:T	T:T	G:G	G:G	C:G	C:G	A:A	A:A	G:G	G:G	T:T	T:T	T:T	T:T	T:T	T:T	T:T	T:T	A:A	A:A	A:A	A:A	A:A	A:A	C:C	C:C	T:T	T:T	A:A	A:A	G:G	G:G	G:G	G:G
Tempranillo-023	GT-13	C:C	C:C	T:T	T:T	C:C	C:C	A:A	A:A	G:G	G:G	G:G	G:G	C:C	C:C	T:T	T:T	G:G	G:G	C:G	C:G	A:A	A:A	G:G	G:G	T:T	T:T	T:T	T:T	T:T	T:T	T:T	T:T	A:A	A:A	A:A	A:A	A:A	A:A	C:T	C:T	T:T	T:T	A:A	A:A	G:G	G:G	G:G	G:G
Tempranillo-024	GT-13	C:C	C:C	T:T	T:T	C:C	C:C	A:A	A:A	G:G	G:G	G:G	G:G	C:C	C:C	T:T	T:T	G:G	G:G	C:G	C:G	A:A	A:A	G:G	G:G	T:T	T:T	T:T	T:T	T:T	T:T	T:T	T:T	A:A	A:A	A:A	A:A	A:A	A:A	C:T	C:T	T:T	T:T	A:A	A:A	G:G	G:G	G:G	G:G
Tempranillo-025	GT-13	C:C	C:C	T:T	T:T	C:C	C:C	A:A	A:A	G:G	G:G	G:G	G:G	C:C	C:C	T:T	T:T	G:G	G:G	C:G	C:G	A:A	A:A	G:G	G:G	T:T	T:T	T:T	T:T	T:T	T:T	T:T	T:T	A:A	A:A	A:A	A:A	A:A	A:A	C:T	C:T	T:T	T:T	A:A	A:A	G:G	G:G	G:G	G:G
Tempranillo-026	GT-13	C:C	C:C	T:T	T:T	C:C	C:C	A:A	A:A	G:G	G:G	G:G	G:G	C:C	C:C	T:T	T:T	G:G	G:G	C:G	C:G	A:A	A:A	G:G	G:G	T:T	T:T	T:T	T:T	T:T	T:T	T:T	T:T	A:A	A:A	A:A	A:A	A:A	A:A	C:T	C:T	T:T	T:T	A:A	A:A	G:G	G:G	G:G	G:G
Tempranillo-027	GT-14	C:C	C:C	T:T	T:T	C:C	C:C	A:C	A:C	G:G	G:G	G:G	G:G	C:C	C:C	T:T	T:T	G:G	G:G	C:G	C:G	A:A	A:A	G:G	G:G	T:T	T:T	T:T	T:T	T:T	T:T	T:T	T:T	A:A	A:A	A:A	A:A	A:A	A:A	C:T	C:T	T:T	T:T	A:A	A:A	G:G	G:G	G:G	G:G
Tempranillo-028	GT-15	C:C	C:C	T:T	T:T	A:C	A:C	A:C	A:C	G:G	G:G	A:G	A:G	C:C	C:C	A:T	A:T	G:G	G:G	C:G	C:G	A:A	A:A	G:G	G:G	T:T	T:T	T:T	T:T	T:T	T:T	T:T	T:T	A:A	A:A	A:A	A:A	A:A	A:A	C:T	C:T	T:T	T:T	A:A	A:A	G:G	G:G	G:G	G:G
Tempranillo-184	GT-15	C:C	C:C	T:T	T:T	A:C	A:C	A:C	A:C	G:G	G:G	A:G	A:G	C:C	C:C	A:T	A:T	G:G	G:G	C:G	C:G	A:A	A:A	G:G	G:G	T:T	T:T	T:T	T:T	T:T	T:T	T:T	T:T	A:A	A:A	A:A	A:A	A:A	A:A	C:T	C:T	T:T	T:T	A:A	A:A	G:G	G:G	G:G	G:G
Tempranillo-029	GT-16	C:C	C:C	T:T	T:T	C:C	C:C	A:A	A:A	G:G	G:G	G:G	G:G	A:C	A:C	T:T	T:T	G:G	G:G	C:G	C:G	A:A	A:A	G:G	G:G	T:T	T:T	T:T	T:T	T:T	T:T	T:T	T:T	A:A	A:A	A:A	A:A	A:A	A:A	C:T	C:T	T:T	T:T	A:A	A:A	G:G	G:G	G:G	G:G
Tempranillo-030	GT-16	C:C	C:C	T:T	T:T	C:C	C:C	A:A	A:A	G:G	G:G	G:G	G:G	A:C	A:C	T:T	T:T	G:G	G:G	C:G	C:G	A:A	A:A	G:G	G:G	T:T	T:T	T:T	T:T	T:T	T:T	T:T	T:T	A:A	A:A	A:A	A:A	A:A	A:A	C:T	C:T	T:T	T:T	A:A	A:A	G:G	G:G	G:G	G:G
Tempranillo-031	GT-16	C:C	C:C	T:T	T:T	C:C	C:C	A:A	A:A	G:G	G:G	G:G	G:G	A:C	A:C	T:T	T:T	G:G	G:G	C:G	C:G	A:A	A:A	G:G	G:G	T:T	T:T	T:T	T:T	T:T	T:T	T:T	T:T	A:A	A:A	A:A	A:A	A:A	A:A	C:T	C:T	T:T	T:T	A:A	A:A	G:G	G:G	G:G	G:G
Tempranillo-185	GT-16	C:C	C:C	T:T	T:T	C:C	C:C	A:A	A:A	G:G	G:G	G:G	G:G	A:C	A:C	T:T	T:T	G:G	G:G	C:G	C:G	A:A	A:A	G:G	G:G	T:T	T:T	T:T	T:T	T:T	T:T	T:T	T:T	A:A	A:A	A:A	A:A	A:A	A:A	C:T	C:T	T:T	T:T	A:A	A:A	G:G	G:G	G:G	G:G
Tempranillo-032	GT-17	C:C	C:C	T:T	T:T	C:C	C:C	A:A	A:A	G:G	G:G	G:G	G:G	C:C	C:C	T:T	T:T	G:G	G:G	C:G	C:G	A:A	A:A	G:G	G:G	T:T	T:T	T:T	T:T	C:T	C:T	T:T	T:T	A:A	A:A	A:A	A:A	A:A	A:A	C:T	C:T	A:T	A:T	A:A	A:A	G:G	G:G	A:G	A:G
Tempranillo-033	GT-18	C:C	C:C	T:T	T:T	C:C	C:C	A:A	A:A	G:G	G:G	G:G	G:G	C:C	C:C	T:T	T:T	A:G	A:G	C:G	C:G	A:A	A:A	G:G	G:G	T:T	T:T	T:T	T:T	C:T	C:T	T:T	T:T	A:A	A:A	A:A	A:A	A:A	A:A	C:T	C:T	A:T	A:T	A:A	A:A	G:T	G:T	A:G	A:G
Tempranillo-034	GT-19	C:C	C:C	T:T	T:T	C:C	C:C	A:A	A:A	G:G	G:G	G:G	G:G	C:C	C:C	T:T	T:T	A:G	A:G	C:G	C:G	A:A	A:A	G:G	G:G	T:T	T:T	T:T	T:T	C:T	C:T	T:T	T:T	A:G	A:G	A:A	A:A	A:A	A:A	C:T	C:T	A:T	A:T	A:A	A:A	G:T	G:T	A:G	A:G
Tempranillo-035	GT-19	C:C	C:C	T:T	T:T	C:C	C:C	A:A	A:A	G:G	G:G	G:G	G:G	C:C	C:C	T:T	T:T	A:G	A:G	C:G	C:G	A:A	A:A	G:G	G:G	T:T	T:T	T:T	T:T	C:T	C:T	T:T	T:T	A:G	A:G	A:A	A:A	A:A	A:A	C:T	C:T	A:T	A:T	A:A	A:A	G:T	G:T	A:G	A:G
[truncated: 64 more columns]

## Sheet: Sup_file_5
Table S5. Genetic profiles at 56 SNVs of the 23 different genotypes of ‘Tempranillo Tinto’ identified in this study.
Genotype	N	B_chr01_08018734	B_chr01_08168818	B_chr01_14091404	B_chr02_05092754	B_chr02_19352340	B_chr02_19464400	B_chr03_05282640	B_chr03_12954488	B_chr03_16447212	B_chr04_17070485	B_chr04_18814867	B_chr04_24407917	B_chr05_20068081	B_chr05_22279482	B_chr06_03720953	B_chr06_18979818	B_chr06_19865782	B_chr07_03609678	B_chr07_03615216	B_chr07_04046792	B_chr07_07149278	B_chr07_09403984	B_chr07_21558514	B_chr08_00848520	B_chr08_07685896	B_chr08_13855633	B_chr08_14329777	B_chr08_14554760	B_chr08_17175730	B_chr08_21422396	B_chr09_00283845	B_chr09_06530273	B_chr09_15195260	B_chr09_23360052	B_chr10_03111618	B_chr10_05943585	B_chr10_15293607	B_chr10_16673126	B_chr10_16766431	B_chr10_20750283	B_chr11_07201272	B_chr11_19823998	B_chr11_19985964	B_chr13_04608008	B_chr13_23404775	B_chr14_24600904	B_chr14_27625666	B_chr15_06233014
GT-00	65	C:C	T:T	A:A	T:T	T:T	G:G	A:A	A:A	C:C	G:G	G:G	G:G	C:C	C:C	A:A	C:C	C:C	G:G	A:A	G:G	A:A	G:G	A:A	C:C	C:C	T:T	C:C	G:G	C:C	T:T	C:C	T:T	T:T	T:T	T:T	G:G	G:G	G:G	G:G	T:T	T:T	T:T	G:G	T:T	T:T	C:C	T:T	T:T
GT-01	1	C:C	T:T	A:A	T:T	T:T	G:G	A:A	A:A	C:C	G:G	G:G	G:G	C:C	C:C	A:A	C:C	C:C	G:G	A:A	G:G	A:A	G:G	A:A	C:C	C:C	C:T	C:C	G:G	C:C	T:T	C:C	T:T	T:T	T:T	T:T	G:G	G:G	C:G	G:G	T:T	T:T	T:T	G:G	T:T	T:T	C:C	T:T	T:T
GT-02	22	C:C	T:T	A:A	T:T	T:T	G:G	A:A	A:A	C:C	G:G	G:G	A:G	C:C	C:C	A:A	C:C	C:C	G:G	A:A	G:G	A:A	G:G	A:A	C:C	C:C	C:T	C:C	G:G	C:C	T:T	C:C	T:T	T:T	T:T	T:T	G:G	G:G	C:G	G:G	T:T	T:T	T:T	G:G	T:T	T:T	C:C	T:T	T:T
GT-03	12	C:C	T:T	A:T	A:T	T:T	G:G	A:A	A:A	C:T	G:G	G:G	G:G	C:C	C:C	A:A	C:C	C:C	G:G	A:A	G:G	A:T	G:G	A:A	C:C	C:C	T:T	C:C	G:G	C:C	T:T	C:C	T:T	T:T	C:T	A:T	G:G	G:G	G:G	G:G	T:T	T:T	T:T	G:G	T:T	T:T	C:C	T:T	A:T
GT-04	3	C:C	T:T	A:A	T:T	T:T	G:G	A:A	A:A	C:C	G:G	G:G	G:G	C:C	C:C	A:A	C:C	C:C	G:G	A:A	G:G	A:A	G:G	A:A	C:C	C:C	T:T	C:C	G:G	C:T	T:T	C:C	T:T	T:T	T:T	T:T	G:G	G:G	G:G	G:G	T:T	T:T	T:T	G:G	T:T	T:T	C:C	T:T	T:T
GT-05	1	C:C	T:T	A:A	T:T	T:T	G:G	A:C	A:A	C:C	G:G	G:G	G:G	C:T	C:C	A:T	C:C	C:C	A:G	A:A	A:G	A:A	G:G	A:A	C:C	C:C	T:T	C:C	G:G	C:T	T:T	C:C	T:T	T:T	T:T	T:T	G:G	G:G	G:G	G:G	T:T	T:T	T:T	G:G	T:T	T:T	C:G	T:T	T:T
GT-06	1	C:C	T:T	A:A	T:T	A:T	G:G	A:A	A:A	C:C	G:G	G:G	G:G	C:C	C:C	A:A	C:C	C:C	G:G	A:A	G:G	A:A	G:G	A:A	C:C	C:T	T:T	C:C	G:G	C:T	T:T	C:C	T:T	T:T	T:T	T:T	G:G	G:G	G:G	G:G	T:T	T:T	T:T	G:G	T:T	C:T	C:C	A:T	T:T
GT-07	11	C:C	T:T	A:A	T:T	A:T	G:G	A:A	A:G	C:C	G:G	G:G	G:G	C:C	C:C	A:A	C:C	C:T	G:G	A:A	G:G	A:A	G:G	A:A	C:C	C:T	T:T	C:C	G:G	C:T	T:T	C:C	T:T	T:T	T:T	T:T	G:G	G:G	G:G	G:G	T:T	T:T	T:T	G:G	T:T	C:T	C:C	A:T	T:T
GT-08	2	C:C	T:T	A:A	T:T	T:T	G:G	A:A	A:A	C:C	G:G	G:G	G:G	C:C	C:C	A:A	C:C	C:C	G:G	A:A	G:G	A:A	G:G	A:A	C:C	C:C	T:T	C:C	G:G	C:C	T:T	C:C	T:T	T:T	T:T	T:T	G:G	G:G	G:G	G:G	T:T	T:T	T:T	G:G	T:T	T:T	C:C	T:T	T:T
GT-09	2	C:C	T:T	A:A	T:T	T:T	G:G	A:A	A:A	C:C	G:G	G:G	G:G	C:C	C:C	A:A	C:C	C:C	G:G	A:A	G:G	A:A	G:G	A:A	C:C	C:C	T:T	C:C	G:G	C:C	T:T	C:C	T:T	T:T	T:T	T:T	G:T	G:G	G:G	G:G	T:T	T:T	T:T	G:G	T:T	T:T	C:C	T:T	T:T
GT-10	10	C:C	T:T	A:A	T:T	T:T	G:G	A:A	A:A	C:C	G:G	G:G	G:G	C:C	C:C	A:A	C:C	C:C	G:G	A:A	G:G	A:A	G:G	A:A	C:C	C:C	T:T	C:C	G:G	C:C	T:T	C:C	C:T	T:T	T:T	T:T	G:T	G:G	G:G	G:G	T:T	T:T	T:T	G:G	T:T	T:T	C:C	T:T	T:T
GT-11	5	A:C	T:T	A:A	T:T	T:T	G:G	A:A	A:A	C:C	C:G	G:G	G:G	C:C	C:C	A:A	A:C	C:C	G:G	A:A	G:G	A:A	G:G	A:A	C:C	C:C	T:T	C:C	G:G	C:C	T:T	C:C	T:T	T:T	T:T	T:T	G:G	G:G	G:G	G:G	T:T	T:T	T:T	G:G	T:T	T:T	C:C	T:T	T:T
GT-12	14	A:C	T:T	A:A	T:T	T:T	G:G	A:A	A:A	C:C	C:G	G:G	G:G	C:C	C:C	A:A	A:C	C:C	G:G	A:A	G:G	A:A	G:G	A:A	C:C	C:C	T:T	C:C	G:G	C:C	G:T	C:C	T:T	T:T	T:T	T:T	G:G	G:G	G:G	G:G	T:T	T:T	T:T	G:G	T:T	T:T	C:C	T:T	T:T
GT-13	8	C:C	T:T	A:A	T:T	T:T	G:G	A:A	A:A	C:C	C:G	G:G	G:G	C:C	C:C	A:A	A:C	C:C	G:G	A:A	G:G	A:A	G:G	A:G	C:C	C:C	T:T	C:T	G:G	C:C	T:T	C:C	T:T	T:T	T:T	T:T	G:G	G:G	G:G	G:G	T:T	T:T	T:T	G:G	T:T	T:T	C:C	T:T	T:T
GT-14	1	C:C	T:T	A:A	T:T	T:T	G:G	A:A	A:A	C:C	C:G	G:G	G:G	C:C	C:C	A:A	A:C	C:C	G:G	A:C	G:G	A:A	G:G	A:G	C:C	C:C	T:T	C:T	G:G	C:C	T:T	C:G	T:T	T:T	T:T	T:T	G:G	G:G	G:G	G:G	A:T	T:T	T:T	A:G	G:T	T:T	C:C	T:T	T:T
GT-15	2	C:C	A:T	A:A	T:T	T:T	G:G	A:A	A:A	C:C	C:G	G:G	G:G	C:C	A:C	A:A	A:C	C:C	G:G	A:C	G:G	A:A	G:G	A:G	C:C	C:C	T:T	C:T	G:G	C:C	T:T	C:G	T:T	T:T	T:T	T:T	G:G	A:G	G:G	G:G	A:T	T:T	T:T	A:G	G:T	T:T	C:C	T:T	T:T
GT-16	14	C:C	T:T	A:A	T:T	T:T	G:G	A:A	A:A	C:C	C:G	G:G	G:G	C:C	C:C	A:A	A:C	C:C	G:G	A:A	G:G	A:A	G:G	A:G	C:T	C:C	T:T	C:T	G:G	C:C	T:T	C:C	T:T	T:T	T:T	T:T	G:G	G:G	G:G	G:G	T:T	T:T	T:T	G:G	T:T	T:T	C:C	T:T	T:T
GT-17	1	C:C	T:T	A:A	T:T	T:T	G:G	A:A	A:A	C:C	C:G	G:G	G:G	C:C	C:C	A:A	A:C	C:C	G:G	A:A	G:G	A:A	A:G	A:G	C:C	C:C	T:T	C:T	G:G	C:C	T:T	C:C	T:T	T:T	T:T	T:T	G:G	G:G	G:G	A:G	T:T	C:T	A:T	G:G	T:T	T:T	C:C	T:T	T:T
GT-18	1	C:C	T:T	A:A	T:T	T:T	A:G	A:A	A:A	C:C	C:G	G:T	G:G	C:C	C:C	A:A	A:C	C:C	G:G	A:A	G:G	A:A	A:G	A:G	C:C	C:C	T:T	C:T	G:G	C:C	T:T	C:C	T:T	C:T	T:T	T:T	G:G	G:G	G:G	A:G	T:T	C:T	A:T	G:G	T:T	T:T	C:C	T:T	T:T
GT-19	2	C:C	T:T	A:A	T:T	T:T	A:G	A:A	A:A	C:C	C:G	G:T	G:G	C:C	C:C	A:A	A:C	C:C	G:G	A:A	G:G	A:A	A:G	A:G	C:C	C:C	T:T	C:T	A:G	C:C	T:T	C:C	T:T	C:T	T:T	T:T	G:G	G:G	G:G	A:G	T:T	C:T	A:T	G:G	T:T	T:T	C:C	T:T	T:T
GT-20	1	C:C	T:T	A:A	T:T	T:T	G:G	A:A	A:A	C:C	G:G	G:G	G:G	C:T	C:C	A:A	C:C	C:C	G:G	A:A	G:A	A:A	G:G	A:A	C:C	C:C	T:T	C:C	G:G	C:T	T:T	C:C	T:T	T:T	T:T	T:T	G:G	G:G	G:G	G:G	T:T	T:T	T:T	G:G	T:T	T:T	C:C	T:T	T:T
GT-21	3	C:C	T:T	A:A	T:T	T:T	G:G	A:A	A:A	C:C	G:G	G:G	G:G	C:C	C:C	A:A	C:C	C:C	G:G	A:A	G:G	A:A	G:G	A:A	C:C	C:T	T:T	C:C	G:G	C:T	T:T	C:C	T:T	T:T	T:T	T:T	G:G	G:G	G:G	G:G	T:T	T:T	T:T	G:G	T:T	T:T	C:C	T:T	T:T
GT-22	3	C:C	T:T	A:A	T:T	T:T	G:G	A:A	A:A	C:C	C:G	G:G	G:G	C:C	C:C	A:A	A:C	C:C	G:G	A:A	G:G	A:A	G:G	A:G	C:C	C:C	T:T	C:C	G:G	C:C	T:T	C:C	T:T	T:T	T:T	T:T	G:G	G:G	G:G	G:G	T:T	T:T	T:T	G:G	T:T	T:T	C:C	T:T	T:T
[truncated: 8 more columns]
